# Supplementary material for: Chromatin and Epigenetic Dysregulation of Prostate Cancer Development, Progression, and Therapeutic Response
Source: Cancers (Basel). 2021 Jul 2;13(13):3325. doi: 10.3390/cancers13133325 (PMC8268970; doi:10.3390/cancers13133325)
Supplement: Supplementary file 1 [file cancers-13-03325-s001.zip]

Archive with 1 entries (1 files):
- cancers-1248201-supplementary.xlsx
