# Supplementary material for: Chromatin and Epigenetic Dysregulation of Prostate Cancer Development, Progression, and Therapeutic Response
Source: Cancers (Basel). 2021 Jul 2;13(13):3325. doi: 10.3390/cancers13133325 (PMC8268970; doi:10.3390/cancers13133325)
Supplement: Supplementary file 1 [file cancers-13-03325-s001.zip › cancers-1248201-supplementary.xlsx]

## Sheet: Supplementary table S1
Supplementary Table S1. Surface and transcriptional markers of club-like cells in the prostate in recent single cell analyses.
marker (gene symbol)	Henry et al 2018 (urethra, periurethral prostate in human)	Karthaus et al 2020 (proximal prostatic ducts, VP, DP)	Guo et al 2020** (urethra, proximal ducts and distal invagination tips, AP, VP, DLP)	Song et al 2020 (normal)	Song et al 2020 (PC)
SCGB1A1	+	+		+	down
LCN2	+			+	down
PIGR	+		+	+	+
PSCA	+	+	+	+	+
MMP7	+		LE	+	+
CP	+			+	up
KRT4		+	+
TACSTD2		+	+	+	+
Ly6a		+
Sox9			+
LTF				-	up
CEACAM6					+
NKX3-1	-	-	LE	-	up
AR & signature (KLK2, KLK3, PLA2G2A)	LE	LE	LE	LE	up
The anatomical location in the prostate where the club cells are found is indicated in each
study. VP, ventral prostate; AP, anterior prostate; DP/DLP, dorsal prostate / dorsolateral
prostate; LE, differentiated luminal epithelium; up, upregulated in comparison to normal
prostate club cells; down, downregulated in comparison to normal prostate club cells;
*used as a pan-epithelial marker in this study. ** Guo et al do not mention club cells in their
study and use luminal progenitor cells to describe TACSTD2 positive luminal cell population

## Sheet: Supplemetary Table S2
Supplementary Table S2. Mutation frequencies of chromatin-related genes in the ICGC prostate adeocarcinoma cohorts and castration-resistant prostate cancer (CRPC) cohorts from Grasso et al and Robinson et al. Genes were categorized based on their functions (transcription factor, transcriptional co-regulator, chromatin modifier, or mRNA transcript synthesis/processing). The number of patients with…
Supplementary Table S2. Mutation frequencies of chromatin-related genes in the ICGC prostate adeocarcinoma cohorts and castration-resistant prostate cancer (CRPC) cohorts from Grasso et al and Robinson et al. Genes were categorized based on their functions (transcription factor, transcriptional co-regulator, chromatin modifier, or mRNA transcript synthesis/processing). The number of patients with…			ICGC prostate adenocarcinoma (number of patients with protein-altering variants)					CRPC datasets (number of patients with protein-altering variants)
Gene symbol	Category (transcription factor (TF), transcriptional co-regulator (CR), chromatin modifier (CM), or mRNA transcript synthesis/processing (ST))	Evidence	PRAD-UK (n = 140)	PRAD-CA (n = 306)	PRAD-FR (n = 25)	PRAD-US (n = 497)	Frequency in ICGC (%)	Grasso et al (n = 50)	Robinson et al (n = 150)	Frequency in CRPC (%)
A1CF	CM, ST	PMID: 19450608, 15148397	2	0	0	5	0.723	0	1	0.5
AATF	CR, TF	PMID: 17634135, 10580117, 12450794, 19911006	0	0	0	0	0	0	2	1
ABL1	CR	PMID: 20101225, 1566087	0	0	0	3	0.31	0	2	1
ABLIM2	CR	PMID: 17194709	3	0	0	0	0.31	0	2	1
ABRA	CR	PMID: 15798203	0	0	0	1	0.103	0	1	0.5
ABT1	ST	PMID: 10648625	0	0	0	0	0	0	0	0
ACO1	ST	PMID: 2771641, 8041788	0	0	0	2	0.207	0	0	0
ACTL6A	CM	PMID: 9845365	0	0	0	2	0.207	0	1	0.5
ACTL6B	CM	PMID: 12565893	0	1	0	2	0.31	0	0	0
ACTN2	CR	PMID: 15072553	0	0	0	2	0.207	2	1	1.5
ACTR5	CM	PMID: 10952318	0	0	0	1	0.103	0	1	0.5
ACTR8	CM	PMID: 10952318	0	0	0	0	0	0	0	0
ADAR	ST	PMID: 20170753	0	0	0	1	0.103	0	2	1
ADARB1	ST	PMID: 20170753, PMID: 8943218	1	0	0	0	0.103	0	0	0
ADARB2	ST	PMID: 20170753, PMID: 8943218	0	0	0	3	0.31	0	3	1.5
ADNP	CM	PMID: 17878164	1	1	0	1	0.31	0	3	1.5
ADNP2	NA	na	0	1	1	1	0.31	0	1	0.5
AEBP1	CR	PMID: 16538615	1	0	0	2	0.31	0	2	1
AEBP2	CM	PMID: 15225548	0	0	0	1	0.103	0	0	0
AFF1	CR	PMID: 9365243, 9808577, 17135274, 20007461, 19340490	2	2	1	2	0.723	0	2	1
AFF2	CR, ST	PMID: 11355014, 19136466	0	1	0	4	0.517	0	1	0.5
AFF3	TF	PMID: 8555498	0	1	0	4	0.517	1	2	1.5
AFF4	ST	PMID: 20159561	0	0	0	0	0	1	2	1.5
AGO1	ST	PMID: 17932509	0	0	0	1	0.103	0	2	1
AGO2	ST	PMID: 17932509	0	0	0	1	0.103	0	2	1
AGO3	ST	PMID: 18771919	0	0	0	2	0.207	0	0	0
AGO4	ST	PMID: 18771919	0	0	0	1	0.103	0	1	0.5
AHCTF1	ST	PMID: 17098863, 18172010	0	1	0	0	0.103	0	0	0
AHR	TF	PMID: 20171126, 20171126, 1318077, 7541987	0	0	0	1	0.103	0	1	0.5
AHRR	CR	PMID: 9887096	2	0	0	4	0.62	1	0	0.5
AICDA	ST	PMID: 18722174	0	0	0	1	0.103	0	0	0
AIP	CR	PMID: 9447995, 19375531	0	0	0	0	0	0	1	0.5
AIRE	CR, ST, TF	PMID: 15649436, 19744957, 15964547, 18083234, 20085707, 18840680	0	1	0	0	0.103	0	2	1
AKAP17A	ST	PMID: 16982639	0	1	0	1	0.207	0	0	0
AKAP8L	ST	PMID: 17594903	0	1	0	2	0.31	0	1	0.5
AKNA	TF	PMID: 11268217	1	0	0	2	0.31	0	1	0.5
ALX1	TF	PMID: 8756334, 12390248, 12929931	0	0	0	3	0.31	0	2	1
ALX3	TF	PMID: 16825292	0	0	0	2	0.207	0	0	0
ALX4	TF	PMID: 11137991, 11696550, 9786416	1	0	0	2	0.31	0	1	0.5
ALYREF	ST	PMID: 10488337	0	1	0	1	0.207	0	0	0
ANKRA2	CR	PMID: 17949687	0	0	0	0	0	0	0	0
ANKRD1	TF	PMID: 14499858, 7730328, 17174532, 14583192	0	1	0	1	0.207	1	0	0.5
ANKRD2	CR	PMID: 15136035	0	0	0	0	0	0	1	0.5
ANKRD33	CR	PMID: 20026326	0	0	0	1	0.103	0	0	0
ANKZF1	NA	na	0	0	0	1	0.103	1	0	0.5
ANP32A	CR	PMID: 17557114	1	0	0	0	0.103	0	2	1
APBB1	CR	PMID: 12653567, 11085987	0	0	0	2	0.207	0	2	1
APEX1	CR	PMID: 9119221	1	0	0	0	0.103	0	1	0.5
APLP1	CR	PMID: 12228233	0	0	0	4	0.413	0	1	0.5
APLP2	CR	PMID: 12228233	0	0	0	2	0.207	1	0	0.5
APOBEC1	ST	PMID: 11727199, OMIM ID: 600130	1	1	0	3	0.517	1	1	1
APOBEC2	ST	PMID: 10403781, 17187054	0	0	0	1	0.103	0	1	0.5
APOBEC4	ST	PMID: 16082223	0	0	0	0	0	0	1	0.5
APP	CR	PMID: 12228233, PMID: 17556541	0	0	0	0	0	0	2	1
APPL1	CR	PMID: 19686092	0	0	0	1	0.103	0	1	0.5
APPL2	CR	PMID: 19433865	0	1	0	1	0.207	1	1	1
AQR	ST	PMID : 16949364	1	1	0	4	0.62	1	1	1
AR	TF	PMID: 15037741, 19668381	3	0	0	2	0.517	5	27	16
ARGFX	NA	na	0	0	0	1	0.103	0	1	0.5
ARHGAP35	TF	PMID: 1894621	0	2	0	2	0.413	0	2	1
ARID1A	CM	PMID: 16230384, 20086098	1	1	1	4	0.723	2	5	3.5
ARID1B	CM	PMID: 17255939, 15170388	0	2	1	4	0.723	0	4	2
ARID2	CR	PMID: 15985610	3	1	0	4	0.826	0	4	2
ARID3A	TF	PMID: 17386101, 8543152, 15640446	0	0	0	1	0.103	0	1	0.5
ARID3B	CM, CR, TF	PMID: 10446990, 15640446	1	0	0	2	0.31	1	1	1
ARID4A	CM, CR	PMID: 10490602, 11283269, 18211900	0	1	1	1	0.31	0	2	1
ARID4B	CM	PMID: 18728284	1	0	0	3	0.413	1	2	1.5
ARID5A	TF	PMID: 8649988, 15941852	0	0	0	2	0.207	0	2	1
ARID5B	TF	PMID: 11478881, 19913508, 18070594, 12215486, fam PMID: 15640446	1	0	1	4	0.62	0	1	0.5
ARNT	TF	PMID: 19845609, 1317062, 7894337, 7775458	0	1	0	2	0.31	1	3	2
ARNT2	TF	PMID: 8657146, 17023418	1	0	0	1	0.207	1	0	0.5
ARNTL	TF	PMID: 12544823, 16507766	1	1	0	0	0.207	0	2	1
ARNTL2	TF	PMID: 11018023, 12738229, fam 11163178	0	1	0	3	0.413	0	0	0
ARRB1	CR	PMID: 18775329, 19879840	0	2	0	1	0.31	0	0	0
ARX	TF	PMID: 14631200, 14561778, 17331656, 18799476, 18835247, 19494118	0	0	0	0	0	0	0	0
ASCC1	CM, CR	PMID: 12077347	0	1	0	0	0.103	0	0	0
ASCC2	CM, CR	PMID: 12077347, 12482968	1	0	1	4	0.62	1	1	1
ASCC3	CR	PMID: 12077347	0	1	0	1	0.207	1	1	1
ASCL1	TF	PMID: 20382226, 1314394	0	0	0	0	0	0	0	0
ASCL2	TF	PMID: 19269367, 12196582	0	0	0	0	0	0	0	0
ASCL3	TF	PMID: 11784080	0	0	0	0	0	0	0	0
ASCL4	TF	PMID: 15475265, fam PMID: 20382226, 20124469	0	1	0	1	0.207	0	1	0.5
ASF1A	CM	PMID: 15621527	1	0	0	0	0.103	0	0	0
ASH1L	CM	PMID: 17544230	3	4	0	6	1.343	2	1	1.5
ASH2L	CM, CR	PMID: 12670868, 20463296	0	0	0	0	0	0	0	0
ASXL1	CM, CR	PMID: 12657473, 19880879, 19833123	6	2	0	1	0.93	1	1	1
ATAD2	CM, CR	PMID: 17998543	0	1	0	1	0.207	1	2	1.5
ATF1	TF	PMID: 8524640, 7630732, 9398163	0	0	0	0	0	1	1	1
ATF2	TF	PMID: 19944700, 18802055, 7972056	0	2	0	3	0.517	0	0	0
ATF3	TF	PMID: 16688168, 16982098, 19705082	0	0	0	1	0.103	0	0	0
ATF4	TF	PMID: 8506317, 9295363, 11274184, 17347301	0	0	0	0	0	0	1	0.5
ATF5	TF	PMID: 18332083, 17606386	0	0	0	1	0.103	0	0	0
ATF6	TF	PMID: 9837962, 10564271, 10958673	0	0	0	1	0.103	0	1	0.5
ATF6B	TF	PMID: 17522056, 14973138	0	0	0	0	0	0	1	0.5
ATF7	TF	PMID: 11278933, 17264123	0	1	0	2	0.31	0	0	0
ATF7IP	CM	PMID: 10777215, 15691849	1	1	0	5	0.723	0	0	0
ATF7IP2	CM	PMID: 15691849	1	0	0	3	0.413	0	0	0
ATN1	CR	PMID: 19043594	1	1	0	1	0.31	0	0	0
ATOH1	TF	PMID: 17826772, 16382053	0	0	0	3	0.31	0	0	0
ATOH7	TF	PMID: 17653051, 17892326	0	0	0	0	0	0	0	0
ATOH8	NA	na	0	0	0	0	0	0	1	0.5
ATRX	CM	PMID: 20159591, 17296936	0	2	0	3	0.517	2	1	1.5
ATXN1	CR, TF	PMID: 15016912, 17190598	0	0	0	1	0.103	0	5	2.5
ATXN7	CM	PMID: 15932940, 15936949	0	0	0	0	0	1	0	0.5
ATXN7L3	CM, CR	PMID: 18206972	0	1	0	0	0.103	0	1	0.5
BACH1	TF	PMID: 8887638, 9565602, 10620011	0	1	0	0	0.103	0	1	0.5
BACH2	CR	PMID: 8887638	1	0	0	3	0.413	0	4	2
BAHD1	CM	PMID: 19666599	0	0	0	3	0.31	1	1	1
BANP	CM, CR	PMID: 19303885, 18822384, 16166625	0	0	0	1	0.103	0	0	0
BARD1	ST	PMID: 10477523	0	1	0	4	0.517	1	0	0.5
BARHL1	TF	PMID: 18212062	0	0	0	0	0	0	1	0.5
BARHL2	NA	na	0	0	0	1	0.103	0	1	0.5
BARX1	TF	PMID: 19208343, 15809042, fam PMID: 19269978	0	0	0	0	0	0	2	1
BARX2	TF	PMID: 19269978	0	0	0	1	0.103	0	0	0
BASP1	CR	PMID: 19050011	0	0	1	1	0.207	0	0	0
BATF	TF	PMID: 12809553, 10777209	0	0	0	0	0	0	0	0
BATF2	NA	na	0	0	0	0	0	0	0	0
BATF3	TF	PMID: 19578362	1	0	0	0	0.103	0	0	0
BAZ1A	CM	PMID: 10655480, 10880450	0	1	0	3	0.413	0	1	0.5
BAZ1B	CM	PMID: 11980720, 12837248	0	3	2	3	0.826	2	2	2
BAZ2A	CM	PMID: 11532953, 12368916	1	0	0	1	0.207	0	2	1
BAZ2B	CM	PMID: 10662543	0	1	0	3	0.413	0	3	1.5
BBX	NA	na	0	0	0	2	0.207	0	1	0.5
BCAS2	CR	PMID: 19903847, 15694360	0	0	0	1	0.103	0	0	0
BCL11A	CR, TF	PMID: 20395365, 19657335, 19616629, 15639232, 10744719	0	1	0	3	0.413	0	2	1
BCL11B	NA	na	1	0	0	3	0.413	1	2	1.5
BCL3	CR	PMID: 1501714	0	0	0	0	0	0	0	0
BCL6	TF	PMID: 20368579, 7669744	1	0	0	4	0.517	0	0	0
BCL6B	TF	PMID: 9632807	0	0	0	1	0.103	0	0	0
BCL9L	CR	PMID: 15371335, 17052462	2	0	0	3	0.517	0	4	2
BCLAF1	ST, TF	PMID: 20661537, 10330179	0	0	1	5	0.62	0	4	2
BCLAF1P2	NA	na	0	0	0	0	0	0	0	0
BCOR	CR	PMID: 10898795	0	0	0	3	0.31	0	0	0
BCORL1	CR	PMID: 17379597	0	1	0	5	0.62	0	1	0.5
BEX1	CR	PMID: 16314316	0	0	0	0	0	0	0	0
BEX2	CR	PMID: 16314316	0	0	0	0	0	0	0	0
BHLHA15	TF	PMID: 20038531	0	0	0	0	0	0	0	0
BHLHA9	NA	na	0	0	0	0	0	0	0	0
BHLHE22	TF	PMID: 17092954, 12213201	1	0	0	0	0.103	0	2	1
BHLHE23	CR	PMID: 11863370 , OMIMID: 609331	0	0	0	0	0	0	0	0
BHLHE40	TF	PMID: 1646277, 18345027, 15560782	0	0	0	1	0.103	0	2	1
BHLHE41	TF	PMID: 18345027, 12354771, 12397359	0	0	0	0	0	0	0	0
BIN1	CR	PMID: 15992821	0	0	0	0	0	3	0	1.5
BLZF1	CR	PMID: 10602419	0	0	0	0	0	0	0	0
BMI1	CM	PMID: 15386022	0	0	0	1	0.103	0	0	0
BNC1	ST, TF	PMID: 10462520, 11152639	0	0	0	2	0.207	0	3	1.5
BNC2	TF	PMID: 15081112, 19706529	0	2	0	4	0.62	1	3	2
BOLA1	NA	na	0	0	0	1	0.103	0	0	0
BORCS8-MEF2B	NA	na	0	0	0	0	0	0	0	0
BPTF	CM	PMID: 10662542, 16728978	0	2	0	3	0.517	1	2	1.5
BRCA1	CR, ST	PMID: 9159119, 11493692	0	1	0	1	0.207	0	1	0.5
BRCA2	CR, ST	PMID: 10819535, 11207365	0	1	0	5	0.62	1	10	5.5
BRD2	CM	PMID: 10965846	0	0	0	0	0	0	2	1
BRD3	CM, ST	PMID: 18406326	0	0	0	1	0.103	0	0	0
BRD4	ST	PMID: 16109376	0	0	0	1	0.103	0	1	0.5
BRD7	CM	PMID: 20215511	0	0	0	0	0	0	2	1
BRD8	CM, CR	PMID: 9368056, 14966270	2	1	0	0	0.31	0	2	1
BRDT	CM	PMID: 17728347	0	2	0	0	0.207	1	0	0.5
BRF1	ST	PMID: 9488486 RNA pol III	0	0	0	0	0	0	1	0.5
BRMS1	CM	PMID: 19585508, 17227585	0	0	0	1	0.103	1	0	0.5
BRMS1L	CM	PMID: 15451426	0	0	0	0	0	0	0	0
BRPF1	CM	PMID: 20400950, 18794358	0	4	1	5	1.033	0	2	1
BRWD1	CM, CR	PMID: 12889071	0	2	0	5	0.723	0	3	1.5
BSX	TF	PMID: 17550780, 17353277	0	0	0	1	0.103	0	1	0.5
BTAF1	ST	PMID: 9488487	1	2	0	1	0.413	1	1	1
BTF3	ST	PMID: 2320128	0	1	0	0	0.103	0	0	0
BTG1	CR	PMID: 15674337	0	0	0	1	0.103	0	0	0
BTG2	CM, ST	PMID: 16782888, 18337750	0	0	0	0	0	0	1	0.5
C1D	CR, ST	PMID: 9405624, 9469821, 17412707	0	1	0	0	0.103	0	1	0.5
C20orf194	NA	na	0	0	0	3	0.31	0	2	1
CABIN1	CR	PMID: 10933397	0	0	0	0	0	0	3	1.5
CALR	CR	PMID: 8107809	0	2	0	0	0.207	0	0	0
CAMTA1	CR	PMID: 16678093, fam PMID: 17689537	0	1	0	5	0.62	0	3	1.5
CAMTA2	CR	PMID: 16678093	1	0	0	0	0.103	1	0	0.5
CARF	CR, TF	PMID: 11832226, 18292944	0	0	0	1	0.103	0	0	0
CARHSP1	NA	na	0	0	0	0	0	0	0	0
CARM1	CM, CR	PMID: 10381882, 11701890	1	0	0	1	0.207	0	0	0
CASC3	ST	PMID: 14973490	0	0	0	1	0.103	0	0	0
CASK	CR	PMID: 19125693	0	1	0	1	0.207	1	0	0.5
CASP8AP2	CR	PMID: 19615980, 18408764	0	0	0	0	0	1	0	0.5
CASZ1	NA	na	3	10	0	4	1.756	1	4	2.5
CBFA2T2	CR	PMID: 19799863	1	2	0	1	0.413	1	1	1
CBFA2T3	CR	PMID: 18456661	0	0	0	1	0.103	0	1	0.5
CBFB	CR	PMID: 12434152, 19800266, 19767756, 10404216, 11105900	0	0	0	0	0	0	0	0
CBLL2	NA	na	0	0	0	1	0.103	0	0	0
CBX1	CM	PMID: 17470536, 11242054	0	0	0	0	0	1	0	0.5
CBX2	CM	PMID: 18927235, 20493168	1	0	0	1	0.207	0	0	0
CBX3	CM	PMID: 17470536, 15502821	0	0	0	0	0	0	0	0
CBX4	CM	PMID: 12679040	1	0	1	1	0.31	1	1	1
CBX5	CM	PMID: 11242054	0	0	0	0	0	1	0	0.5
CBX7	CM	PMID: 19602592	0	0	0	0	0	0	0	0
CBX8	CM	PMID: 16537902, 17332741	0	0	0	1	0.103	0	2	1
CBY1	CR	PMID: 12712206	0	0	0	0	0	0	2	1
CC2D1A	TF	PMID: 14756806, 17535813	0	0	0	0	0	1	2	1.5
CCAR1	CR	PMID: 18722177, 19520846	0	2	0	1	0.31	0	3	1.5
CCDC59	CR	PMID: 11152647	0	0	0	0	0	0	0	0
CCDC85B	CR	PMID: 15644333	1	0	0	0	0.103	0	0	0
CCNC	ST	PMID: 10993082	0	0	0	1	0.103	0	0	0
CCNDBP1	CR	PMID: 10801854, 10854051	0	0	0	0	0	0	0	0
CCNH	ST	PMID: 10993082, 7533895	0	0	0	1	0.103	0	0	0
CCNK	ST	PMID: 9632813	0	0	0	2	0.207	0	0	0
CCNL1	ST	PMID: 11980906	0	0	0	0	0	0	1	0.5
CCNL2	ST	PMID: 14684736	0	0	1	2	0.31	0	1	0.5
CCNT1	ST	PMID: 9499409	0	0	1	0	0.103	0	0	0
CCNT2	ST	PMID: 11713533	0	0	0	0	0	0	0	0
CD2BP2	ST	PMID: 12226669	0	0	0	0	0	0	1	0.5
CDC40	ST	PMID: 9524131	0	0	0	1	0.103	0	0	0
CDC5L	ST	PMID: 20467437, 20176811	1	0	0	2	0.31	0	1	0.5
CDC73	ST	PMID: 15632063	1	0	0	2	0.31	0	1	0.5
CDCA7	CR	PMID: 16580749, fam PMID: 15994933	0	0	0	0	0	0	0	0
CDCA7L	TF	PMID: 16728402	0	1	0	1	0.207	0	0	0
CDK11A	ST	PMID: 12501247	0	0	0	0	0	0	0	0
CDK11B	CR	PMID: 19538938	0	1	1	0	0.207	0	0	0
CDK12	ST	PMID: 11683387	3	0	3	8	1.446	3	8	5.5
CDK7	ST	PMID: 7533895, 10993082	0	0	0	0	0	0	1	0.5
CDK8	ST	PMID: 7568034, 10993082	0	1	0	0	0.103	0	1	0.5
CDK9	ST	PMID: 11780068, 12706900	0	0	0	0	0	0	1	0.5
CDKN1C	CR	PMID: 19590511	0	0	0	0	0	0	0	0
CDX1	TF	PMID: 20298182, 19900445, 19188603	0	0	0	1	0.103	0	1	0.5
CDX2	TF	PMID: 20199401, 11684084, 10611160	0	0	0	0	0	0	2	1
CDX4	TF	PMID: 17183676	0	0	0	1	0.103	0	1	0.5
CDY1B	CM	PMID: 19808672, 19061646	0	0	0	0	0	0	0	0
CDYL	CM	PMID: 19061646	0	0	0	2	0.207	0	0	0
CEBPA	TF	PMID: 8090719, 20378774, 18981473	1	1	0	0	0.207	0	0	0
CEBPB	TF	PMID: 19723873, 19717648, 18981473	0	1	0	0	0.103	0	0	0
CEBPD	TF	PMID: 20439707, 20385105, 7531665, 19270711	0	0	0	0	0	0	0	0
CEBPE	TF	PMID: 19925846, 18832658, 17255362, 12522000	0	0	0	2	0.207	0	2	1
CEBPG	TF	PMID: 17893230, 1709121	0	0	0	1	0.103	0	0	0
CEBPZ	TF	PMID: 2247079, 18275041	0	1	0	2	0.31	0	1	0.5
CECR2	CM	PMID: 15640247	1	1	1	3	0.62	0	1	0.5
CELF1	ST	PMID: 19553194	0	0	0	0	0	0	3	1.5
CELF2	ST	PMID: 14973222	0	0	0	3	0.31	0	1	0.5
CELF3	ST	PMID: 11158314	0	0	0	1	0.103	0	2	1
CELF4	ST	PMID: 14973222	0	0	0	2	0.207	1	0	0.5
CELF6	ST	PMID: 14761971	0	1	0	1	0.207	0	2	1
CENPJ	CR	PMID: 15687488, 12198240	0	0	0	3	0.31	0	2	1
CENPK	CR	PMID: 10996314	0	0	0	0	0	0	0	0
CENPX	CR	PMID: 15719173	0	0	0	0	0	0	0	0
CEP290	CR	PMID: 16682973	0	8	0	2	1.033	0	1	0.5
CERS3	NA	na	0	0	0	1	0.103	0	0	0
CERS6	NA	na	0	0	1	1	0.207	0	0	0
CHAF1A	CM	PMID: 10549285	0	1	0	5	0.62	0	1	0.5
CHAMP1	NA	na	0	0	0	2	0.207	0	1	0.5
CHD1	CM	PMID: 16372014, 19587682	1	3	0	6	1.033	1	6	3.5
CHD2	CM	PMID: 16372014, 19142019	0	9	0	3	1.24	0	2	1
CHD3	CM	PMID: 16372014, 19535903	1	6	1	5	1.343	2	4	3
CHD4	CM	PMID: 16372014, 19535903, 20805320	0	1	0	6	0.723	0	3	1.5
CHD5	CM	PMID: 12592387	2	1	0	6	0.93	0	5	2.5
CHD6	CM, ST	PMID: 17027977	0	2	0	7	0.93	2	6	4
CHD7	CM	PMID: 20130577	0	3	0	6	0.93	2	2	2
CHD8	CM, ST	PMID: 18378692, 19255092	3	3	0	2	0.826	3	4	3.5
CHD9	CM, CR	PMID: 16095617, 16523501, 16705189	2	0	0	1	0.31	0	4	2
CHFR	CR	PMID: 19448676	0	0	0	2	0.207	0	1	0.5
CHRAC1	CM	PMID: 10880450	0	0	0	1	0.103	0	0	0
CIAO1	CR	PMID: 8943350	0	1	0	0	0.103	0	1	0.5
CIC	NA	na	2	2	0	2	0.62	1	2	1.5
CIITA	CR	PMID: 9177217	0	2	0	2	0.413	0	3	1.5
CITED1	CR	PMID: 17938205, 15843474	0	0	0	0	0	0	0	0
CITED2	CR	PMID: 9887100	0	0	0	1	0.103	0	1	0.5
CITED4	CR	PMID: 11744733	0	0	0	0	0	0	0	0
CIZ1	TF	PMID: 12824700, 17108141	1	0	0	0	0.103	1	0	0.5
CLASRP	ST	PMID: 12169693	1	0	0	1	0.207	0	1	0.5
CLOCK	TF	PMID: 9616112, 10733528	0	2	0	1	0.31	0	0	0
CLP1	ST	PMID: 11060040	2	1	0	1	0.413	0	0	0
CMTR1	ST	PMID: 18533109	1	1	0	1	0.31	0	1	0.5
CNBP	ST	PMID: 17661353, 20394585	0	0	0	1	0.103	0	0	0
CNOT1	CR, ST	PMID: 10637334, 12957374	3	2	1	4	1.033	3	3	3
CNOT2	CM, ST	PMID: 16712523	0	1	1	2	0.413	0	0	0
CNOT3	ST	PMID: 19558367, 12207886	0	0	0	0	0	1	3	2
CNOT4	ST	PMID: 11823428	2	0	1	1	0.413	0	2	1
CNOT6	CR, ST	PMID: 15314026, 11889047, 18180299	0	0	0	1	0.103	0	0	0
CNOT7	CR	PMID: 15107851	0	0	0	1	0.103	0	0	0
CNOT8	ST	PMID: 20065043, 19558367	0	0	0	0	0	0	0	0
CNOT9	CR	PMID: 12356739, 18180299	0	0	0	0	0	0	0	0
COPRS	CM	PMID: 18404153	0	0	0	0	0	0	0	0
COPS2	CR	PMID: 9535219	0	0	0	0	0	0	0	0
COPS5	CR	PMID: 16481464	0	0	0	1	0.103	0	0	0
CPSF1	ST	PMID: 7590244	0	0	0	0	0	0	6	3
CPSF3	ST	PMID: 18806823	0	0	0	0	0	0	0	0
CPSF4	ST	PMID: 9224719	0	0	0	0	0	0	0	0
CPSF6	ST	PMID: 17024186	1	0	0	1	0.207	0	1	0.5
CPSF7	ST	PMID: 12226669	0	1	0	3	0.413	0	0	0
CPXCR1	NA	na	0	0	0	1	0.103	0	0	0
CRAMP1	NA	na	0	0	0	3	0.31	0	0	0
CREB1	TF	PMID: 18508077, 18227154, 8190638, 18160048	0	0	0	1	0.103	0	0	0
CREB3	TF	PMID: 16940180, 15845366	0	0	0	1	0.103	0	0	0
CREB3L1	TF	PMID: 18495750	0	1	0	1	0.207	0	1	0.5
CREB3L2	TF	PMID: 17117415, 17178827	1	0	0	1	0.207	0	0	0
CREB3L3	TF	PMID: 11353085	2	1	0	1	0.413	0	0	0
CREB3L4	TF	PMID: 17712038, 17117415	0	0	0	1	0.103	0	0	0
CREB5	TF	PMID: 8440710, 8378084	1	1	0	1	0.31	0	3	1.5
CREBBP	CR	PMID: 8028671, 8918891	0	0	0	4	0.413	0	4	2
CREBL2	NA	na	0	0	0	1	0.103	0	0	0
CREBRF	NA	na	0	2	0	1	0.31	0	3	1.5
CREBZF	CR	PMID: 19690166, 16343488, 16352292	0	0	1	0	0.103	1	0	0.5
CREG1	CR	PMID: 9710587	0	0	0	0	0	0	0	0
CREM	TF	PMID: 17712720, 16899810, 1847666, 1370576	0	0	0	1	0.103	0	0	0
CRNKL1	ST	PMID: 12084575	1	0	0	0	0.103	0	0	0
CRTC1	CR	PMID: 14506290	0	1	0	2	0.31	0	1	0.5
CRTC2	CR	PMID: 17476304	0	1	0	1	0.207	0	1	0.5
CRTC3	CR	PMID: 16980408	0	0	0	0	0	1	1	1
CRX	TF	PMID: 20060393, 20026326, 9465110, 9479006	0	0	0	0	0	0	1	0.5
CRY2	CR	PMID: 16628007	0	0	0	3	0.31	0	3	1.5
CSDE1	ST	PMID: 19941818	1	0	0	2	0.31	0	1	0.5
CSNK2A1	CR, ST	PMID: 16581776, 11239457, 15893730	0	1	0	0	0.103	1	2	1.5
CSRNP1	TF	PMID: 19544579, 17726538	0	0	0	2	0.207	0	1	0.5
CSRNP2	TF	PMID: 17726538	0	1	0	0	0.103	0	1	0.5
CSRNP3	TF	PMID: 17726538	1	0	0	0	0.103	0	1	0.5
CSTF1	ST	PMID: 12226669	0	1	0	0	0.103	1	1	1
CSTF2	ST	PMID: 8945520	0	0	0	0	0	0	0	0
CSTF2T	ST	PMID: 12773396	1	1	0	2	0.413	0	0	0
CSTF3	ST	PMID: 7984242, 17572685	0	1	0	3	0.413	0	1	0.5
CTBP1	CM, CR	PMID: 9858600, 12679040	1	0	0	0	0.103	0	2	1
CTBP2	CR	PMID: 9724649	0	0	0	1	0.103	0	2	1
CTCF	CM, CR, TF	PMID: 20404925, 20174815, 19563753, 2284094, 18555785	0	0	0	3	0.31	0	3	1.5
CTCFL	CM, TF	PMID: 17048991, 18765639, 18632606, 18413740	0	2	0	0	0.207	0	0	0
CTDP1	ST	PMID: 9765293	0	0	0	0	0	1	0	0.5
CTDSP1	CR, ST	PMID: 17085434, 12721286, 15681389	0	1	0	0	0.103	0	0	0
CTIF	ST	PMID : 19648179	0	0	0	0	0	1	0	0.5
CTNNB1	CR	PMID: 9065401, 12048202	2	2	1	11	1.653	3	6	4.5
CTNNBIP1	CR	PMID: 14613891	0	0	0	0	0	0	0	0
CTNNBL1	ST	PMID: 18722174	0	0	0	1	0.103	0	0	0
CTNND1	CR	PMID: 15817151, 17344476	0	0	0	1	0.103	0	2	1
CTNND2	CR	PMID: 15282317	0	1	0	3	0.413	0	5	2.5
CTR9	ST	PMID: 15632063	0	0	0	3	0.31	0	1	0.5
CUL1	CR	PMID: 15668399, PMID: 17102630	1	0	0	1	0.207	1	1	1
CUL2	CR	PMID: 18372249	0	0	0	4	0.413	0	0	0
CUL3	CR	PMID: 17102630	2	2	0	5	0.93	0	2	1
CUL4A	CR	PMID: 15548678	1	1	0	1	0.31	0	1	0.5
CUL4B	CR	PMID: 18838062	0	1	0	1	0.207	0	1	0.5
CUL7	CR	PMID: 17586686	1	2	0	1	0.413	2	4	3
CUL9	CR	PMID: 12526791	1	1	0	2	0.413	2	8	5
CUX1	TF	PMID: 19635798, 19482600, 18347061	1	1	0	2	0.413	2	4	3
CUX2	TF	PMID: 8798433, 19542352	0	0	0	1	0.103	0	2	1
CWC22	ST	PMID: 11991638	2	1	0	0	0.31	0	0	0
CXXC1	CM	PMID: 16253997	0	2	0	2	0.413	1	3	2
DACH1	CR	PMID: 18467491	0	0	0	0	0	0	0	0
DACH2	CR	PMID: 17873280	0	1	0	3	0.413	0	4	2
DAXX	CR	PMID: 14978102	0	0	0	0	0	1	1	1
DAZAP1	ST	PMID: 18391021	0	0	0	0	0	0	0	0
DAZAP2	CR	PMID: 19304756	0	1	0	0	0.103	0	0	0
DAZL	ST	PMID: 15607425	0	0	0	0	0	0	0	0
DBP	TF	PMID: 7835883,15175240, 15169930, 10490589, 8182075	0	0	0	0	0	0	1	0.5
DBX1	TF	PMID: 11239429	0	0	0	0	0	0	2	1
DBX2	TF	PMID: 11239429	0	1	0	1	0.207	0	4	2
DCAF6	CR	PMID: 15784617	0	0	0	0	0	0	1	0.5
DCP1A	CR, ST	PMID: 11836524, 12417715	0	0	0	0	0	0	0	0
DCP1B	ST	PMID: 12417715	0	0	0	0	0	0	2	1
DCP2	ST	PMID: 16364915	0	0	0	1	0.103	0	0	0
DCPS	ST	PMID: 12198172	0	0	0	1	0.103	0	0	0
DDIT3	CR, TF	PMID: 17636082, 1547942, 8657121, 9649432	0	0	0	0	0	0	0	0
DDX17	CM, ST	PMID: 12138182, 17011493	1	0	0	1	0.207	0	1	0.5
DDX19B	ST	PMID: 19219046	0	1	0	2	0.31	0	0	0
DDX20	CR, ST	PMID: 10601333, 11145740	0	1	0	0	0.103	1	1	1
DDX23	ST	PMID: 12226669	1	0	0	4	0.517	0	1	0.5
DDX39A	ST	PMID: 17196963	0	0	0	1	0.103	0	1	0.5
DDX39B	ST	PMID: 19403039	0	0	0	0	0	0	2	1
DDX3X	CR	PMID: 16818630	0	1	0	1	0.207	2	0	1
DDX4	ST	PMID: 16477042, 15885226	1	0	0	0	0.103	0	1	0.5
DDX42	ST	PMID: 16397294	0	2	0	1	0.31	0	0	0
DDX46	ST	PMID: 12234937	0	0	0	2	0.207	1	3	2
DDX5	CR, ST	PMID: 19718048, 17724023, 15298701	0	2	0	0	0.207	0	0	0
DDX54	CR	PMID: 12466272	0	0	0	0	0	0	2	1
DDX6	ST	PMID: 16756390, 18378046	0	0	0	2	0.207	1	1	1
DEAF1	TF	PMID: 19668219, 18826651	0	0	0	0	0	1	0	0.5
DEK	CM, ST	PMID: 15722484, 15563827, 16696975, 10908574, 16809543	0	0	0	1	0.103	0	1	0.5
DENND4A	TF	PMID: 8056341, 19846662	1	0	0	2	0.31	0	1	0.5
DGCR8	ST	PMID: 19667074	0	0	0	2	0.207	0	1	0.5
DHX15	ST	PMID: 15146077	0	0	0	1	0.103	0	2	1
DHX36	ST	PMID: 18279852	0	0	0	0	0	0	1	0.5
DHX38	ST	PMID: 12226669	1	1	1	2	0.517	0	0	0
DHX8	ST	PMID: 19724143	0	0	0	2	0.207	0	3	1.5
DHX9	CR	PMID: 15355351	0	0	0	0	0	0	3	1.5
DICER1	ST	PMID: 11452083	0	1	0	2	0.31	0	2	1
DLX1	TF	PMID: 14769946, 17678855	0	0	0	0	0	0	0	0
DLX2	TF	PMID: 18923043, 12957859	1	0	0	0	0.103	0	0	0
DLX3	CR, TF	PMID: 19282665, 18684741, 16687405	0	0	0	3	0.31	0	0	0
DLX4	TF	PMID: 19119308, 18656399	0	0	0	1	0.103	0	0	0
DLX5	TF	PMID: 9819228, 10075846, 11061425	0	0	0	2	0.207	0	1	0.5
DLX6	TF	PMID: 18276760, 11711438, fam PMID: 9415433	1	1	0	1	0.31	0	1	0.5
DMAP1	CM	PMID: 10888872, 14966270	0	0	0	1	0.103	0	0	0
DMBX1	TF	PMID: 12055180, 17873059	0	0	0	2	0.207	1	1	1
DMRT1	TF	PMID: 17605809	1	1	0	1	0.31	0	0	0
DMRT2	TF	PMID: 17605809	0	0	1	4	0.517	0	2	1
DMRT3	TF	PMID: 17605809	0	0	0	0	0	0	0	0
DMRTA1	TF	PMID: 17605809	0	0	0	0	0	0	0	0
DMRTA2	NA	na	0	1	0	0	0.103	0	2	1
DMRTB1	TF	PMID: 17605809	0	0	0	0	0	0	2	1
DMRTC2	TF	PMID: 17605809	0	0	0	2	0.207	0	1	0.5
DMTF1	TF	PMID: 19816943, 10097151	0	0	0	1	0.103	0	0	0
DNAJB6	CR	PMID: 16260608	0	0	0	0	0	0	1	0.5
DNAJC2	NA	na	0	0	0	2	0.207	0	2	1
DNAJC21	NA	na	0	0	0	1	0.103	0	0	0
DNAJC8	ST	PMID: 12226669	0	0	0	0	0	0	0	0
DND1	ST	PMID: 18155131	0	0	0	0	0	0	0	0
DNMT1	CM	PMID: 10753866, 10888872	0	0	0	3	0.31	3	3	3
DNMT3A	CM	PMID: 9662389, 12145218	0	1	0	2	0.31	0	2	1
DNMT3B	CM	PMID: 9662389, 12145218	0	0	0	5	0.517	0	3	1.5
DNMT3L	CM	PMID: 17687327	0	1	0	1	0.207	1	1	1
DNTTIP2	CR	PMID: 15047147	0	2	0	0	0.207	0	1	0.5
DOT1L	CM	PMID: 12123582	2	2	0	4	0.826	0	1	0.5
DPF1	CM	PMID: 19561591	0	0	0	1	0.103	0	0	0
DPF2	CR	PMID: 20460684	0	0	0	0	0	0	1	0.5
DPF3	CM	PMID: 18765789	1	2	0	0	0.31	0	0	0
DPRX	NA	na	0	1	0	1	0.207	0	0	0
DPY30	CM	PMID: 17500065	0	0	0	0	0	0	0	0
DR1	ST	PMID: 8608938, 11062130	0	0	0	1	0.103	0	0	0
DRAP1	CR	PMID: 11062130, 12471260	0	0	0	0	0	0	0	0
DRG1	CR	PMID: 17178897, 19819225 , 19622774, 8649774, 1449490	0	0	0	0	0	0	0	0
DRGX	TF	PMID: 14985445	1	0	0	0	0.103	0	2	1
DROSHA	ST	PMID: 19172742	1	1	0	1	0.31	0	3	1.5
DTX1	CR	PMID: 9590294, 11869684	1	0	0	3	0.413	1	0	0.5
DTX3L	CM	PMID: 19818714	0	1	0	2	0.31	1	2	1.5
DUX1	TF	PMID: 9736770	0	0	0	0	0	0	0	0
DUX4L1	TF	PMID: 19829708, 17984056	0	0	0	0	0	0	0	0
DUXA	NA	na	0	0	0	0	0	0	0	0
DYRK1B	CR, ST	PMID: 16512921, 12507516	0	0	0	0	0	0	1	0.5
DZIP1	ST	PMID: 15081113	0	0	0	0	0	0	1	0.5
DZIP3	CM	PMID: 18206970	0	0	0	2	0.207	1	0	0.5
E2F1	TF	PMID: 20187294, 18555785, 18836037, 9372931	1	0	0	1	0.207	0	1	0.5
E2F2	TF	PMID: 19142862, 19066456, 12566389	0	0	0	0	0	0	0	0
E2F3	TF	PMID: 19136625, 19029823, 18519660, 11883935	0	0	0	1	0.103	0	0	0
E2F4	TF	PMID: 18836037, 17894419, 11896585, 9372931	0	0	0	0	0	0	1	0.5
E2F5	TF	PMID: 7542760, 9464260, 9553039	0	0	0	0	0	0	2	1
E2F6	TF	PMID: 18667754, 18366140, 9704927	0	0	0	0	0	0	0	0
E2F7	TF	PMID: 15133492	0	1	0	0	0.103	0	2	1
E2F8	TF	PMID: 16179649	1	2	0	1	0.413	0	1	0.5
E4F1	TF	PMID: 2956091, 17557114	0	0	0	1	0.103	0	0	0
EAF1	ST	PMID: 16006523	0	1	0	0	0.103	1	2	1.5
EAF2	ST	PMID: 12446457	0	0	0	0	0	0	0	0
EBF1	TF	PMID: 8491377, 8693297, 10556054	1	0	0	1	0.207	0	1	0.5
EBF2	TF	PMID: 12139918, 16326388	1	0	0	1	0.207	0	0	0
EBF3	TF	PMID: 17018599	0	0	0	0	0	0	2	1
EBF4	TF	PMID: 12139918	0	0	0	0	0	0	2	1
ECD	CR	PMID: 19919181	0	0	0	2	0.207	1	1	1
ECT2	CR	PMID: 17904126	0	0	0	1	0.103	0	0	0
EDF1	CR	PMID: 19554257, 12040021	0	0	0	1	0.103	0	0	0
EDRF1	CR	PMID: 12609092	0	0	0	3	0.31	0	0	0
EED	CM	PMID: 12351676	0	1	0	1	0.207	0	0	0
EFCAB6	CR	PMID: 12612053	1	0	0	3	0.413	1	1	1
EFTUD2	ST	PMID: 12226669	0	1	0	1	0.207	1	3	2
EGLN1	CR	PMID: 11595184, 12912907	0	0	2	0	0.207	1	2	1.5
EGR1	TF	PMID: 20149866, 19374776, 2071571, 2028256	0	0	0	3	0.31	0	1	0.5
EGR2	TF	PMID: 19877014, 19666526, 8929813, 8093858	0	1	0	0	0.103	2	0	1
EGR3	TF	PMID: 19965691, 17350282, 16091474, 15834410, 14560009	0	0	0	1	0.103	0	0	0
EGR4	TF	PMID: 19828938, 16014385, 12560487	1	0	0	0	0.103	0	1	0.5
EHF	TF	PMID: 17627613, 17027647	0	0	0	1	0.103	0	2	1
EHMT1	CM	PMID: 12004135	0	1	0	0	0.103	1	4	2.5
EHMT2	CM	PMID: 11316813	0	0	0	0	0	1	2	1.5
EID1	CR	PMID: 11073990	0	0	0	0	0	0	0	0
EID2	CR	PMID: 14612439	0	0	0	0	0	0	0	0
EID2B	CR	PMID: 15970276	0	1	0	0	0.103	0	0	0
EID3	CR	PMID: 15987788	0	0	0	0	0	0	0	0
ELAC2	CR	PMID: 16636667	0	0	0	0	0	0	0	0
ELAVL1	ST	PMID: 10660597, 16168373	0	0	0	0	0	0	1	0.5
ELAVL2	ST	PMID: 7828887	0	1	0	2	0.31	0	0	0
ELAVL3	ST	PMID: 9016658	0	2	0	0	0.207	0	0	0
ELAVL4	ST	PMID: 10348344	1	1	0	1	0.31	1	1	1
ELF1	TF	PMID: 16464244, 15994290, 7935370	0	1	0	1	0.207	1	2	1.5
ELF2	TF	PMID: 18544453, 14970218	0	0	0	0	0	0	0	0
ELF3	TF	PMID: 20079749, 17148437	0	0	0	0	0	1	0	0.5
ELF4	TF	PMID: 20357892, 8895518, 15013761	0	0	0	1	0.103	1	0	0.5
ELF5	TF	PMID: 16704374, 20354077, 19269284	0	0	0	0	0	0	0	0
ELK1	TF	PMID: 17626048, 15808854, 1630903	0	0	0	0	0	0	0	0
ELK3	TF	PMID: 17704799, 8892757, 16314510, 17403894	0	0	0	0	0	1	2	1.5
ELK4	TF	PMID: 11846562, 10194767, 9734357	1	0	0	0	0.103	0	0	0
ELL	ST	PMID: 8596958	0	0	0	0	0	0	1	0.5
ELL2	ST	PMID: 9108030	0	0	0	0	0	0	0	0
ELL3	ST	PMID: 10882741	1	0	0	0	0.103	0	1	0.5
ELOA	ST	PMID: 8654961, 7660129	0	0	0	2	0.207	0	0	0
ELOA2	ST	PMID: 10692460	1	0	0	2	0.31	0	0	0
ELOB	ST	PMID: 7660129	0	0	0	1	0.103	0	0	0
ELOC	ST	PMID: 7660122	0	0	0	0	0	0	0	0
ELP1	ST	PMID: 19015235	0	0	0	1	0.103	0	0	0
ELP2	CM, CR	P	1	2	0	2	0.517	0	0	0
ELP3	ST	PMID: 10445034, 20054296	0	0	0	1	0.103	0	2	1
ELP4	ST	PMID: 11435442	1	0	0	0	0.103	1	0	0.5
EMSY	CR	PMID: 15947784, 14651845	0	0	1	1	0.207	0	0	0
EMX1	TF	PMID: 17490651, 10906797, 16793035, 11709490	0	0	0	2	0.207	0	2	1
EMX2	TF	PMID: 18854508, 9006071	0	0	0	1	0.103	1	0	0.5
EN1	TF	PMID: 8096059, 8684466	0	0	0	0	0	0	0	0
EN2	TF	PMID: 15340832, 18562208, fam PMID: 3006988	0	0	0	1	0.103	0	0	0
ENO1	TF	PMID: 2005901	0	0	0	2	0.207	0	0	0
ENY2	CM, CR	PMID: 18206972	0	1	0	0	0.103	0	1	0.5
EOMES	TF	PMID: 20176728, 18794345	1	1	0	2	0.413	0	0	0
EP300	CM, CR	PMID: 12483227, 12732631	0	1	0	6	0.723	0	1	0.5
EP400	CM	PMID: 18985155	1	3	0	3	0.723	1	5	3
EPAS1	TF	PMID: 15192019, 9000051	0	0	0	0	0	0	1	0.5
EPC1	CR	PMID: 17192267	2	1	0	2	0.517	0	0	0
ERCC2	ST	PMID: 19933257	0	0	0	3	0.31	1	2	1.5
ERCC3	ST	PMID: 9012405, 8465201	0	0	0	1	0.103	0	2	1
ERCC6	ST	PMID: 9326587, 12110180	0	1	0	1	0.207	0	0	0
ERCC8	ST	PMID: 16916636	1	0	0	0	0.103	0	0	0
ERF	TF	PMID: 17699159, 17525531	2	2	1	2	0.723	0	4	2
ERG	TF	PMID: 19244281, 1766675	1	1	0	0	0.207	0	1	0.5
ERN1	ST	PMID: 17585877	0	1	0	1	0.207	0	1	0.5
ESCO2	CM	PMID: 18501190	0	0	0	1	0.103	0	0	0
ESF1	ST	PMID: 15660422	0	0	0	3	0.31	0	1	0.5
ESR1	TF	PMID: 8221895, 11250728, 16455494	0	1	0	2	0.31	1	2	1.5
ESR2	TF	PMID: 8221895, 11250728, 20404318	0	0	0	0	0	0	1	0.5
ESRP1	ST	PMID: 19285943	0	2	0	2	0.413	0	5	2.5
ESRP2	ST	PMID: 19285943	1	0	0	1	0.207	1	0	0.5
ESRRA	TF	PMID: 19622763, 18697814, 17418099	0	0	0	0	0	0	1	0.5
ESRRB	TF	PMID: 19995984, 19136965, 18957414, 18555785	1	2	0	1	0.413	0	1	0.5
ESRRG	TF	PMID: 19324883, 15149736, 12180985	0	0	0	1	0.103	0	0	0
ESX1	TF	PMID: 10611245, 9806555	0	1	0	1	0.207	0	0	0
ETS1	TF	PMID: 19022222, 18566588, 2237431	0	0	0	0	0	0	3	1.5
ETS2	TF	PMID: 7826624, 19829305, 19939245, 16737810	0	1	0	0	0.103	1	0	0.5
ETV1	TF	PMID: 20357122, 10597226	0	1	0	2	0.31	0	2	1
ETV2	TF	PMID: 1340465, 15780752	0	0	0	1	0.103	0	0	0
ETV3	CR	PMID: 17525531	3	3	0	5	1.136	2	0	1
ETV4	CR	PMID: 15500943, 17467662, 18927121, 18510939, 17938207	0	0	0	1	0.103	0	1	0.5
ETV5	TF	PMID: 11682477, 9358152, 12941618	0	1	0	1	0.207	0	1	0.5
ETV6	TF	PMID: 20400516, 15371326	0	0	0	1	0.103	0	1	0.5
ETV7	TF	PMID: 11108721	0	0	0	0	0	0	0	0
EVX1	TF	PMID: 7958869, 7499236, 9037181, fam PMID: 8978698	1	1	0	2	0.413	0	1	0.5
EVX2	TF	fam PMID: 12622731	0	0	1	0	0.103	0	0	0
EWSR1	CR, ST	PMID: 19936782	1	0	0	4	0.517	0	1	0.5
EXOSC1	ST	PMID: 11812149	0	0	0	0	0	0	0	0
EXOSC4	ST	PMID: 17545563	0	0	0	1	0.103	0	1	0.5
EXOSC6	ST	PMID: 12419256, 11719186	0	0	0	1	0.103	0	0	0
EXOSC7	ST	PMID: 11812149	0	1	0	0	0.103	0	1	0.5
EXOSC8	ST	PMID: 11719186	0	0	0	0	0	0	0	0
EXOSC9	ST	PMID: 11782436	0	0	0	1	0.103	0	1	0.5
EYA1	CR	PMID: 9342347, PMID: 14628042	1	1	0	0	0.207	1	2	1.5
EYA2	CR	PMID: 9342347	0	1	0	3	0.413	0	3	1.5
EYA3	CR	PMID: 9342347	0	0	1	1	0.207	0	2	1
EYA4	CR	PMID: 9342347, PMID: 15735644	0	0	0	2	0.207	0	3	1.5
EZH1	CM	PMID: 19026780	0	0	0	2	0.207	1	0	0.5
EZH2	CM	PMID: 12351676, 19026780	0	0	0	0	0	0	1	0.5
FAM120A	ST	PMID: 19015244	0	0	0	1	0.103	0	0	0
FAM120B	CR	PMID: 17595322	0	0	0	0	0	0	1	0.5
FAM170A	NA	na	0	1	0	2	0.31	0	0	0
FBXW7	CR	PMID: 16825193	0	1	0	0	0.103	0	2	1
FEM1B	CR	PMID: 18816836	1	0	0	1	0.207	0	1	0.5
FERD3L	TF	PMID: 12217327	0	0	1	0	0.103	0	1	0.5
FEV	TF	PMID: 12761502, 9468386	0	1	1	0	0.207	0	0	0
FEZF1	TF	PMID: 20431123	0	0	0	1	0.103	0	0	0
FEZF2	TF	PMID: 18678899, 11180958	0	0	0	0	0	0	0	0
FHL2	CR	PMID: 10654935	0	0	0	0	0	0	0	0
FHL5	CR	PMID: 15247423	0	0	0	3	0.31	0	1	0.5
FIGLA	TF	PMID: 9362457, 15044608	0	0	0	0	0	0	0	0
FIZ1	CR	PMID: 18854042, 17141759	0	0	0	0	0	0	0	0
FLI1	TF	PMID: 18718762, 17884818, 15994290	0	0	0	3	0.31	0	1	0.5
FLII	CR	PMID: 19720835	0	0	0	0	0	0	1	0.5
FLNA	CR	PMID: 15684392, 17825253	0	1	0	1	0.207	0	2	1
FOS	TF	PMID: 19921846, 3103098	0	0	0	0	0	0	0	0
FOSB	TF	PMID: 19381435, 1741260, 1905017	0	0	0	1	0.103	0	3	1.5
FOSL1	TF	PMID: 19923172, 15615716	0	0	0	0	0	0	2	1
FOSL2	TF	PMID: 18071306, 15892448, 7744783	0	0	0	0	0	0	0	0
FOXA1	TF	PMID: 20018680, 19737569, 16009131	15	22	3	18	5.992	0	16	8
FOXA2	TF	PMID: 19607821, 19141476, 11875061	0	0	0	1	0.103	0	1	0.5
FOXA3	TF	PMID: 19919681, 12000309	0	0	0	2	0.207	0	3	1.5
FOXB1	TF	PMID: 11170346, 15654859, fam PMID: 19274050, 20650821	0	0	0	0	0	0	1	0.5
FOXC1	TF	PMID: 19458328, 18545664, 15505035	0	0	0	1	0.103	0	0	0
FOXC2	TF	PMID: 20060810, 18621714, 18579532	0	0	0	1	0.103	0	1	0.5
FOXD1	TF	PMID: 19450575	0	1	0	0	0.103	0	0	0
FOXD2	TF	PMID: 12621056	1	0	0	3	0.413	0	1	0.5
FOXD3	TF	PMID: 19527705, 19403660, 19034670	0	0	0	0	0	0	1	0.5
FOXD4	TF	PMID: 7957066, 12234674, 17273782	0	0	0	1	0.103	0	4	2
FOXD4L1	TF	PMID: 19253404, fam PMID: 19274050, 20650821	0	0	0	0	0	0	2	1
FOXD4L3	NA	na	0	0	0	1	0.103	0	0	0
FOXD4L4	NA	na	0	0	0	0	0	0	0	0
FOXD4L6	NA	na	0	0	0	0	0	0	0	0
FOXE1	TF	PMID: 17709379, 10944465	0	0	0	0	0	0	2	1
FOXE3	TF	PMID: 16826526, 10652278, fam PMID: 19274050, 20650821	0	0	0	0	0	0	0	0
FOXF1	TF	PMID: 17261592, 16439479	0	0	0	0	0	0	0	0
FOXF2	TF	PMID: 20009030, 9722567, 16439479	0	0	0	0	0	0	0	0
FOXG1	TF	PMID: 20356955, 20081193, 19755996	1	0	1	3	0.517	0	1	0.5
FOXH1	TF	PMID: 17568773, 9702197	0	0	0	0	0	0	1	0.5
FOXI1	TF	PMID: 19214237	0	0	0	0	0	0	0	0
FOXI2	NA	na	0	1	0	0	0.103	0	0	0
FOXI3	TF	PMID: 18787161, fam PMID: 19274050, 20650821	0	0	0	0	0	0	0	0
FOXJ1	TF	PMID: 19906869, 19011630, fam PMID: 19274050, 20650821	0	1	0	0	0.103	0	0	0
FOXJ2	TF	PMID: 10777590, 18726704, 10966786	1	0	0	2	0.31	0	0	0
FOXJ3	TF	PMID: 19914232	0	1	0	0	0.103	1	1	1
FOXK1	TF	PMID: 20013826	1	1	0	0	0.207	0	1	0.5
FOXK2	TF	PMID: 20097901, 12402362, 1909027	0	0	0	1	0.103	1	2	1.5
FOXL1	TF	PMID: 11555641, 16980626, 11162636	0	0	0	3	0.31	0	1	0.5
FOXL2	TF	PMID: 20233786, 14736745	0	1	0	0	0.103	0	0	0
FOXM1	TF	PMID: 20360045, 17655499, 17141659	0	0	0	3	0.31	0	1	0.5
FOXN1	TF	PMID: 19955175, 19683850, 11599924	0	0	0	1	0.103	0	1	0.5
FOXN2	TF	fam PMID: 15492844, 19274050, 20650821	0	0	0	1	0.103	0	0	0
FOXN3	CR	PMID: 16102918	0	0	0	0	0	0	2	1
FOXN4	TF	PMID: 19692620	1	0	0	1	0.207	0	1	0.5
FOXO1	CR, TF	PMID: 20338229, 19246449, 19196834, 18786403	0	0	0	1	0.103	0	1	0.5
FOXO3	TF	PMID: 20123982, 18195003, 17940099	1	1	1	2	0.517	0	0	0
FOXO4	TF	PMID: 19410631, 11352721, 17242183	0	0	0	0	0	0	1	0.5
FOXP1	TF	PMID: 20175877, 14701752	3	6	0	3	1.24	1	0	0.5
FOXP2	TF	PMID: 19907493, 17999357, 14701752	1	1	0	2	0.413	0	0	0
FOXP3	TF	PMID: 17641056, 17237765, 19956618	0	0	0	0	0	0	0	0
FOXP4	TF	PMID: 14701752	0	0	0	2	0.207	0	1	0.5
FOXQ1	TF	PMID: 18558092	0	0	0	0	0	0	1	0.5
FOXR1	NA	na	0	0	0	0	0	0	0	0
FOXS1	TF	PMID: 18288644, 15964817, fam PMID: 19274050, 20650821	1	0	0	0	0.103	0	0	0
FRG1	ST	PMID: 12176321	0	0	0	0	0	0	0	0
FUBP1	TF	PMID: 19258502, 19015535, 16914741	0	0	0	1	0.103	1	3	2
FUBP3	TF	PMID: 16914741, 18059478	0	0	0	0	0	0	0	0
FUS	CR, ST	PMID: 18509338	2	0	0	0	0.207	1	0	0.5
FYTTD1	ST	PMID: 19836239	0	0	0	0	0	0	0	0
GABPA	TF	PMID: 20019798, 19324871 , 10359616, 8810337	0	0	0	0	0	1	0	0.5
GABPB1	CR	PMID: 8441384, 7799916	1	1	0	0	0.207	0	0	0
GATA1	TF	PMID: 19941827, 19767611	0	0	0	0	0	1	0	0.5
GATA2	TF	PMID: 1370462, 8321208	0	1	0	1	0.207	2	0	1
GATA3	TF	PMID: 19796622, 18621058, 16467870	0	1	0	0	0.103	0	0	0
GATA4	TF	PMID: 18577233, 18259093, 8007990	0	0	0	0	0	0	1	0.5
GATA5	TF	PMID: 18259093	0	1	0	0	0.103	0	1	0.5
GATA6	TF	PMID: 9915795, 9784406	1	0	0	0	0.103	0	0	0
GATAD1	NA	na	0	0	0	0	0	0	2	1
GATAD2A	CM	PMID: 17565372, 12183469	0	0	0	1	0.103	0	2	1
GATAD2B	CM	PMID: 16415179	0	0	0	0	0	1	1	1
GBP2	ST	PMID: 14769921	0	0	0	0	0	0	0	0
GBX1	TF	PMID: 16193514, 19341460, 8097731, 11801365	0	0	0	1	0.103	0	0	0
GBX2	TF	PMID: 19736322	0	0	0	1	0.103	0	0	0
GCFC2	TF	PMID: 2556218, 10500253, 7669724	1	0	0	1	0.207	0	1	0.5
GCM1	TF	PMID: 19219068, 18167345, 9580683	0	0	0	1	0.103	0	1	0.5
GCM2	TF	PMID: 19940031, 19257819	0	0	0	0	0	0	1	0.5
GEMIN2	ST	PMID: 9323129	0	0	0	0	0	0	0	0
GEMIN4	ST	PMID: 11914277	1	1	0	1	0.31	0	2	1
GEMIN5	ST	PMID: 18245461	1	0	0	0	0.103	1	2	1.5
GEMIN6	ST	PMID: 17023415	0	0	0	0	0	0	0	0
GEMIN7	ST	PMID: 17023415	0	1	0	1	0.207	0	1	0.5
GFI1	TF	PMID: 20153336, 19818654, 19505891, 19278956	0	0	0	0	0	0	1	0.5
GFI1B	TF	PMID: 20124515, 19773260	0	0	0	3	0.31	0	2	1
GLI1	TF	PMID: 18924150, 11719506	0	1	0	4	0.517	0	3	1.5
GLI2	TF	PMID: 19906844, 18927476	0	1	0	3	0.413	0	5	2.5
GLI3	TF	PMID: 19809516, 19729595, 10075717	0	0	0	3	0.31	1	5	3
GLI4	TF	PMID: 9203143, fam PMID: 16406505, 12076333	0	0	0	0	0	0	2	1
GLIS1	TF	PMID: 16417217, 12042312	1	1	0	1	0.31	0	0	0
GLIS2	TF	PMID: 11741991, 16326862, 17289029, fam PMID: 12042312, 19805515	0	0	0	0	0	0	1	0.5
GLIS3	TF	PMID: 19805515	0	0	1	1	0.207	0	1	0.5
GMEB1	TF	PMID: 12702733, 11743720, 10894151	0	0	0	0	0	0	1	0.5
GMEB2	TF	PMID: 14705952, 10894151, 7665613	0	0	0	0	0	1	1	1
GON4L	NA	na	2	0	0	2	0.413	1	4	2.5
GPBP1	TF	PMID: 14612417	0	0	0	0	0	0	0	0
GPN1	CM	PMID: 12588985	0	0	0	0	0	0	1	0.5
GPS2	CR	PMID: 11931768	0	0	0	0	0	0	0	0
GRHL1	TF	PMID: 19015635, 12393799, fam PMID: 18683893	0	0	0	1	0.103	0	0	0
GRHL2	TF	PMID: 19015635, 16831572	0	0	0	1	0.103	0	2	1
GRHL3	TF	PMID: 12666198, 16949565	1	0	0	1	0.207	0	1	0.5
GSC	TF	PMID: 9417125, 11585804, 11532920, 10853824	0	0	0	0	0	0	0	0
GSC2	TF	PMID: 9700206	0	0	0	0	0	0	0	0
GSX1	TF	PMID: 19208224	0	0	0	0	0	0	0	0
GSX2	TF	PMID: 18274620, 19709628, 19208224, 15930101	0	0	0	0	0	0	1	0.5
GTF2A1	ST	PMID: 8224848	1	1	0	0	0.207	0	2	1
GTF2A1L	ST	PMID: 10364255, 12107178	0	0	0	0	0	0	0	0
GTF2A2	ST	PMID: 7724559	0	0	0	0	0	0	0	0
GTF2B	ST	PMID: 12931194	0	0	0	1	0.103	0	1	0.5
GTF2E1	ST	PMID: 1956398	0	0	0	1	0.103	0	1	0.5
GTF2E2	ST	PMID: 1956398	0	1	0	1	0.207	0	1	0.5
GTF2F1	ST	PMID: 1734284, 7854423	1	0	0	0	0.103	0	2	1
GTF2F2	ST	PMID: 7597077	0	0	1	0	0.103	0	0	0
GTF2F2P1	ST	PMID: 14506279	0	0	0	0	0	0	0	0
GTF2H1	ST	PMID: 1495560, 1733973	0	0	0	0	0	0	0	0
GTF2H2	ST	PMID: 14980221, 8194529	0	0	0	0	0	0	0	0
GTF2H3	ST	PMID: 8194529	0	0	0	2	0.207	0	0	0
GTF2H4	ST	PMID: 9118947	0	0	0	0	0	0	1	0.5
GTF2H5	ST	PMID: 16669699	0	0	0	0	0	0	1	0.5
GTF2I	CR, ST	PMID: 12493763, 10854432	0	0	0	0	0	0	1	0.5
GTF2IRD1	CR	PMID: 10642537	1	1	0	0	0.207	0	2	1
GTF3C3	ST	PMID: 11965497	1	2	0	0	0.31	0	1	0.5
GZF1	TF	PMID: 16049025	0	0	0	1	0.103	0	1	0.5
HABP4	CR, ST	PMID: 15862299, 19523114	0	0	0	1	0.103	0	1	0.5
HAND1	CR, TF	PMID: 9500550, 16043483, 11802795, 15509787	0	0	0	0	0	0	0	0
HAND2	CR, TF	PMID: 12392994, 15576406, 16043483, 11802795	0	0	0	0	0	0	0	0
HAT1	CM	PMID: 9727486	0	0	0	0	0	1	0	0.5
HBP1	TF	PMID: 20383199, 9030690	0	0	0	0	0	0	0	0
HCFC1	CR	PMID: 20581084, 19131338	0	2	1	2	0.517	1	2	1.5
HCFC2	CR	PMID: 10196288	0	0	0	2	0.207	0	1	0.5
HDAC1	CM, CR	PMID: 9651585, 8602529, 11099047	0	0	0	1	0.103	0	0	0
HDAC10	CM	na	1	1	0	1	0.31	0	0	0
HDAC11	CM	PMID: 11948178, 18627006	0	0	0	1	0.103	2	2	2
HDAC2	CM	PMID: 9651585, 10888872	0	1	0	2	0.31	0	5	2.5
HDAC3	CM, CR	PMID: 11533489, 11804585	0	1	0	3	0.413	0	0	0
HDAC4	CM	PMID: 10220385, 11804585	1	0	0	1	0.207	0	1	0.5
HDAC5	CM	PMID: 10220385	1	1	0	4	0.62	0	3	1.5
HDAC6	CR, ST	PMID: 18079183, 19344692	0	0	0	2	0.207	0	0	0
HDAC7	CM	PMID: 12753745	0	0	0	1	0.103	0	2	1
HDAC8	CM	PMID: 10748112	0	0	0	1	0.103	0	0	0
HDAC9	CM	PMID: 15711539	1	1	0	2	0.413	1	3	2
HDGF	TF	PMID: 19162039, 17974029	0	0	0	1	0.103	0	1	0.5
HDX	NA	na	1	0	0	1	0.207	0	0	0
HELLS	CM	PMID: 17115026, 17726103	1	0	0	1	0.207	1	0	0.5
HELT	TF	PMID: 17611227, 14764602	1	1	0	0	0.207	0	0	0
HELZ2	CR	PMID: 12189208, 16239304	2	0	0	2	0.413	0	1	0.5
HES1	TF	PMID: 1360650, 9144241, 8607991	0	1	0	0	0.103	0	0	0
HES2	TF	fam PMID: 11840327	1	0	1	0	0.207	0	0	0
HES3	TF	PMID: 10858455, 8074710, 11500373, fam PMID: 11840327, 15496443	0	0	0	0	0	0	0	0
HES4	TF	fam PMID: 11840327	0	0	0	0	0	0	0	0
HES5	TF	PMID: 10205173, 11425898, 15893982, 17006542, fam PMID: 11840327	0	0	0	0	0	0	0	0
HES6	TF	PMID: 17868320, 17300753, 15893982	0	0	0	1	0.103	0	0	0
HES7	TF	PMID: 18477475, 12783854	0	0	0	0	0	0	0	0
HESX1	TF	PMID: 19879326, 10882526	0	0	0	0	0	0	0	0
HEXIM1	CR	PMID: 17088550	0	2	0	0	0.207	0	1	0.5
HEXIM2	ST	PMID: 15713661	0	0	0	0	0	0	0	0
HEY1	CR, TF	PMID: 19917614, 16199874, 11486045, 12858525	1	0	0	0	0.103	0	1	0.5
HEY2	CR, TF	PMID: 17332425, 17327490, 16293227, 16199874, 12454287, 17259303, 11486045, 12858525	0	0	0	0	0	0	0	0
HEYL	CR, TF	PMID: 16199874, 12858525	0	0	0	0	0	0	2	1
HHEX	TF	PMID: 19324893, 20176809, 18498250	0	0	0	1	0.103	0	0	0
HIC1	TF	PMID: 19486893, 16269335, 15231840	1	0	0	3	0.413	0	0	0
HIC2	TF	PMID: 11554746, fam PMID: 12052894	0	0	0	2	0.207	0	1	0.5
HIF1A	TF	PMID: 8663540, 17712557	1	0	0	1	0.207	0	2	1
HIF1AN	CR	PMID: 11641274	0	0	0	0	0	1	0	0.5
HIF3A	CR	PMID: 16126907	0	1	0	1	0.207	0	1	0.5
HINFP	TF	PMID: 14752047, 11553631	0	1	0	0	0.103	0	2	1
HIP1	CR	PMID: 17623017, 16027218	1	1	0	1	0.31	1	2	1.5
HIPK1	CR	PMID: 19646965, 12529400	0	0	0	3	0.31	0	2	1
HIPK2	CR	PMID: 11740489	0	0	1	1	0.207	1	1	1
HIPK3	CR	PMID: 17210646	0	0	0	1	0.103	0	2	1
HIRA	CM	PMID: 9731536, 15621527, 16251970	0	0	1	0	0.103	1	3	2
HIVEP1	TF	PMID: 19732766, OMIM ID: 194540	0	1	0	1	0.207	0	1	0.5
HIVEP2	TF	PMID: 10207097	1	1	1	3	0.62	3	5	4
HIVEP3	CR, TF	PMID: 14707112, 14530385	1	2	0	4	0.723	1	5	3
HLCS	CM	PMID: 14613969	0	0	0	1	0.103	0	2	1
HLF	TF	PMID: 18239067, 10073576, 18773899	0	0	0	1	0.103	0	0	0
HLTF	CM	PMID: 9427542, 10411319	1	2	1	3	0.723	0	1	0.5
HLX	CR, TF	PMID: 8901056, 20008130, 8099505, 17110450, 1349016	0	0	0	2	0.207	0	1	0.5
HMBOX1	TF	PMID: 16825764, 19757162	0	0	0	0	0	0	1	0.5
HMG20B	CM	PMID: 11207365	0	0	0	1	0.103	0	1	0.5
HMGA1	TF	PMID: 20335021, 18279675, 12628246	0	0	0	0	0	0	0	0
HMGA1P8	NA	na	0	0	0	0	0	0	0	0
HMGA2	TF	PMID: 20108983, 19551524, 19223528	0	0	0	0	0	0	0	0
HMGB1	CM	PMID: 20123072	1	0	0	0	0.103	0	0	0
HMGB2	CM	PMID: 20123072	0	0	1	1	0.207	0	2	1
HMGB3	CM	PMID: 20123072	0	1	0	0	0.103	0	0	0
HMGB4	CM	PMID: 20123072	1	0	0	0	0.103	0	1	0.5
HMGN1	CM, ST	PMID: 8047885, 19524541	0	0	0	0	0	0	0	0
HMGN2	CM	PMID: 19524541, 10409715	0	0	0	0	0	0	0	0
HMGN3	CM, CR	PMID: 7776974, 11356838	0	0	0	0	0	0	0	0
HMGN5	ST	PMID: 19748358	0	0	0	0	0	0	1	0.5
HMX1	TF	PMID: 10206974	0	0	0	0	0	0	1	0.5
HMX2	TF	PMID: 10543441, 11748138	0	0	0	0	0	0	0	0
HMX3	TF	PMID: 10543441, 15363417	1	1	0	0	0.207	0	0	0
HNF1A	TF	PMID: 18391435, 15581617, 2216777	0	1	0	2	0.31	0	2	1
HNF1B	TF	PMID: 16297991, 8006012	0	0	0	0	0	0	0	0
HNF4A	TF	PMID: 20378774, 20054869, 19822575, 18829458	1	0	0	0	0.103	0	2	1
HNF4G	TF	PMID: 16945327, 12544512, 12220494, 11284743	0	0	0	1	0.103	2	0	1
HNRNPA0	ST	PMID: 12226669	0	0	0	0	0	0	1	0.5
HNRNPA1	ST	PMID: 12226669	0	0	0	1	0.103	0	1	0.5
HNRNPA2B1	ST	PMID: 19934309	0	2	0	0	0.207	0	0	0
HNRNPA3	ST	PMID: 12226669	0	0	0	1	0.103	0	0	0
HNRNPAB	ST	PMID: 8999813, 1717314	0	0	0	1	0.103	0	1	0.5
HNRNPC	ST	PMID: 16217013	0	0	0	0	0	0	0	0
HNRNPD	ST	PMID: 9521873, 10205060	0	2	0	1	0.31	0	0	0
HNRNPDL	ST	PMID: 9538234	0	0	0	1	0.103	0	1	0.5
HNRNPF	ST	PMID: 19244236	0	0	0	0	0	0	0	0
HNRNPH1	ST	PMID: 19244236	0	0	0	0	0	0	1	0.5
HNRNPH2	ST	PMID: 16171461	0	0	0	1	0.103	0	0	0
HNRNPH3	ST	PMID: 8999868	0	0	0	2	0.207	2	0	1
HNRNPK	ST	PMID: 19170760	1	1	0	0	0.207	0	0	0
HNRNPL	ST	PMID: 12226669	0	0	0	0	0	0	1	0.5
HNRNPLL	ST	PMID: 18669861	0	1	0	0	0.103	0	0	0
HNRNPM	ST	PMID: 19874820	0	0	0	0	0	0	1	0.5
HNRNPR	ST	PMID: 11773003	0	0	0	0	0	0	0	0
HNRNPU	ST	PMID: 19477957, 1628625	0	0	0	0	0	0	2	1
HNRNPUL1	ST	PMID: 12226669	0	0	0	1	0.103	0	0	0
HOMEZ	TF	PMID: 12925734, fam PMID: 14659886	0	1	0	1	0.207	0	2	1
HOPX	CR	PMID: 12297045	0	0	0	0	0	0	0	0
HOXA1	TF	PMID: 20336696, 18512762, 17213808	0	0	0	0	0	0	2	1
HOXA10	TF	PMID: 17439948, 16210632, 15494461	0	0	0	0	0	0	1	0.5
HOXA11	TF	PMID: 19727442, 19372592	1	0	0	0	0.103	0	0	0
HOXA13	TF	PMID: 20232265, 18483557, 17304517	1	0	0	0	0.103	0	0	0
HOXA2	TF	PMID: 19716816	0	0	0	1	0.103	0	2	1
HOXA3	TF	PMID: 19544454, 19290546, 11476574	0	0	0	2	0.207	0	0	0
HOXA4	TF	PMID: 7901228	0	0	0	1	0.103	0	1	0.5
HOXA5	TF	PMID: 16756717, 15757903, 2565857	1	0	0	0	0.103	0	0	0
HOXA6	TF	PMID: 19157684, 15094191, fam PMID: 12357469	0	0	0	0	0	0	0	0
HOXA7	TF	PMID: 11435435, 8649375, 7911971	0	0	0	0	0	0	1	0.5
HOXA9	TF	PMID: 17452460, 18068911, 12923056	1	0	1	1	0.31	0	0	0
HOXB1	TF	PMID: 20371328, 19876844, 18499896	0	0	0	1	0.103	0	1	0.5
HOXB13	TF	PMID: 19917249, 12668621	0	3	0	4	0.723	0	0	0
HOXB2	TF	PMID: 18751384, fam PMID: 10052460	0	0	0	1	0.103	0	0	0
HOXB3	TF	PMID: 19854132, 16003909	1	1	0	2	0.413	2	0	1
HOXB4	TF	PMID: 20404135, 20393131	0	0	0	1	0.103	0	0	0
HOXB5	TF	PMID: 19403561, 18395091, 17127343	1	0	0	1	0.207	0	2	1
HOXB6	TF	PMID: 15269212	0	0	0	1	0.103	0	1	0.5
HOXB7	TF	PMID: 8756643, 10208421	0	0	0	0	0	0	0	0
HOXB8	TF	PMID: 15886193	0	0	0	1	0.103	0	0	0
HOXB9	TF	PMID: 9079637, 11432851	0	0	0	0	0	0	0	0
HOXC10	TF	PMID: 19623272, 18065432, 12853486, fam PMID: 19247930	0	0	0	1	0.103	0	1	0.5
HOXC11	TF	PMID: 20145129, 9582375	0	0	0	1	0.103	0	1	0.5
HOXC12	TF	fam PMID: 19247930	0	0	0	1	0.103	0	0	0
HOXC13	TF	PMID: 19683850, 18692240	1	0	0	0	0.103	0	0	0
HOXC4	TF	PMID: 19363484	0	0	0	3	0.31	0	0	0
HOXC5	TF	fam PMID: 10579975	0	0	0	0	0	1	0	0.5
HOXC6	TF	PMID: 18339881, 18655788	0	0	0	0	0	0	2	1
HOXC8	TF	PMID: 20016939, 16793922	0	0	0	0	0	0	0	0
HOXC9	TF	PMID: 18339330	0	0	0	0	0	0	0	0
HOXD1	TF	PMID: 17554625	0	0	0	0	0	0	1	0.5
HOXD10	TF	PMID: 18922890, 15792957	0	0	0	4	0.413	0	0	0
HOXD11	TF	PMID: 18485340, 19306865, 16581055, fam PMID: 19247930	0	0	0	0	0	0	0	0
HOXD12	CR, TF	PMID: 11036080, 9409670	1	1	0	0	0.207	0	0	0
HOXD13	TF	PMID: 15733672, 16314414	0	0	0	0	0	0	2	1
HOXD3	TF	PMID: 14610084, 12836255	0	1	0	1	0.207	0	1	0.5
HOXD4	TF	PMID: 20126390, 1756725	0	1	0	2	0.31	1	1	1
HOXD8	TF	PMID: 19825936	0	1	1	2	0.413	0	1	0.5
HOXD9	TF	PMID: 9774637, 7926763, 7914699	0	0	0	1	0.103	1	0	0.5
HR	CR	PMID: 9238010	1	0	1	1	0.31	0	2	1
HSBP1	CR	PMID: 9649501, 11679589	0	0	0	0	0	0	0	0
HSF1	TF	PMID: 19793920, 19486883	0	0	0	0	0	1	0	0.5
HSF2	TF	PMID: 19129477, 19017645, 18682557	0	0	0	0	0	1	0	0.5
HSF2BP	CR	PMID: 9651507	0	0	0	1	0.103	0	2	1
HSF4	TF	PMID: 19224648, 18755693	0	2	0	1	0.31	0	2	1
HSF5	NA	na	0	1	0	1	0.207	0	1	0.5
HSFY1	NA	na	0	0	0	0	0	0	0	0
HSFY2	NA	na	0	0	0	0	0	0	0	0
HTATIP2	CR	PMID: 10892349, 15073177	0	0	0	0	0	0	1	0.5
HTT	CR	PMID: 11739372	3	3	0	6	1.24	0	1	0.5
HUWE1	CM, CR, TF	PMID: 18488021, 15989956, 15767685, 7968380	0	1	0	9	1.033	0	2	1
ID1	CR	PMID: 12952978, 2156629, 1922066	0	0	0	0	0	0	0	0
ID2	CR	PMID: 12952978, 7926730, 1922066	0	0	0	0	0	0	0	0
ID3	CR	PMID: 12952978, 20830706	0	0	0	0	0	0	0	0
ID4	CR	PMID: 12952978	0	0	0	0	0	0	0	0
IFI16	CR	PMID: 9642285, 11146555	1	1	1	6	0.93	1	2	1.5
IFT57	TF	PMID: 17173859, 17623017	0	0	0	0	0	0	0	0
IGF2BP2	ST	PMID: 9891060	0	0	0	1	0.103	0	0	0
IGHMBP2	TF	PMID: 8417355, 7767002	1	1	0	3	0.517	0	0	0
IKBKB	CR	PMID: 9346485	0	1	0	0	0.103	0	3	1.5
IKBKG	CR	PMID: 9751060	0	0	0	0	0	0	0	0
IKZF1	TF	PMID: 16081070, 15841184, 15767674, 15214842	0	0	0	1	0.103	1	4	2.5
IKZF2	TF	PMID: 20226531	1	0	0	0	0.103	0	1	0.5
IKZF3	TF	PMID: 12752680, 10369681, 10357820	0	0	0	1	0.103	0	1	0.5
IKZF4	TF	PMID: 10978333, 12444977	0	1	0	2	0.31	1	1	1
IKZF5	TF	PMID: 10978333, fam PMID: 19342657	0	0	0	1	0.103	1	1	1
ILF2	TF	PMID: 20051514, 15817156	0	0	0	2	0.207	0	0	0
ILF3	ST, TF	PMID: 20051514, 19398578, 19116932	0	0	0	2	0.207	0	2	1
ING1	CR	PMID: 20179197, 17693408, 14522900	0	0	0	2	0.207	0	1	0.5
ING2	CM, CR	PMID: 11481424, 16387653	0	0	0	0	0	0	0	0
ING3	CM	PMID: 14966270	0	0	0	0	0	0	1	0.5
ING4	CR	PubMed: 15897452, 16387653	0	0	0	0	0	0	0	0
ING5	CR	PMID: 12750254	0	1	0	0	0.103	0	1	0.5
INO80	CM	PMID: 10952318	0	0	0	4	0.413	0	2	1
INO80B	CM	PMID: 10952318	0	0	0	1	0.103	2	2	2
INO80C	CM	PMID: 10952318	0	0	0	0	0	1	0	0.5
INO80D	CM	PMID: 10952318	0	0	0	0	0	0	0	0
INO80E	CM	PMID: 10952318	0	0	0	0	0	0	0	0
INSM1	TF	PMID: 20215568, 19246490	0	0	0	1	0.103	0	2	1
INSM2	NA	na	2	0	0	0	0.207	0	2	1
INTS1	ST	PMID: 16239144	0	0	1	4	0.517	1	3	2
INTS10	ST	PMID: 16239144	0	2	0	0	0.207	0	0	0
INTS12	ST	PMID: 16239144	0	0	0	0	0	0	0	0
INTS2	ST	PMID: 16239144	0	1	0	1	0.207	0	1	0.5
INTS3	ST	PMID: 19683501	0	0	0	0	0	0	2	1
INTS4	ST	PMID: 16239144	0	0	1	1	0.207	0	1	0.5
INTS5	ST	PMID: 16239144	1	0	0	3	0.413	0	1	0.5
INTS6	ST	PMID: 16239144	0	0	0	0	0	0	0	0
INTS7	ST	PMID: 16239144	1	5	0	1	0.723	0	2	1
INTS8	ST	PMID: 16239144	1	1	0	1	0.31	1	0	0.5
INTS9	ST	PMID: 16239144	1	1	1	0	0.31	0	1	0.5
IRAK1BP1	CR	PMID: 17079333	1	1	0	1	0.31	0	1	0.5
IREB2	ST	PMID: 18574241	1	0	0	2	0.31	1	1	1
IRF1	TF	PMID: 19129219, 2475256	0	0	0	0	0	1	0	0.5
IRF2	TF	PMID: 18514056, 8475044, 7930616	0	0	0	0	0	0	2	1
IRF2BP1	CR	PMID: 12799427	0	0	0	0	0	0	0	0
IRF2BP2	CR	PMID: 12799427	0	1	0	0	0.103	0	0	0
IRF3	TF	PMID: 19349300, 17138826, 9488451	0	0	0	1	0.103	0	1	0.5
IRF4	TF	PMID: 15242870, 12676954, 9657694	1	0	0	3	0.413	0	0	0
IRF5	TF	PMID: 15695821, 15308637, 19430534	0	0	0	1	0.103	0	0	0
IRF6	TF	PMID: 19036739, 17041603, fam PMID: 11244049	1	0	0	1	0.207	1	2	1.5
IRF7	TF	PMID: 19349300, 15800576	0	0	0	0	0	0	2	1
IRF8	TF	PMID: 19801548, 19718038, 19648273	1	0	0	0	0.103	0	0	0
IRF9	TF	PMID: 19752753, 18370868, 18340381, 2236065, fam PMID: 9657694	0	0	0	0	0	0	1	0.5
IRX1	TF	fam PMID: 16203991, 19268445, 16299054, 12100884	1	1	0	1	0.31	0	2	1
IRX2	TF	PMID: 15133517, fam PMID: 10926765, 12100884, 16203991	0	0	1	0	0.103	0	0	0
IRX3	TF	PMID: 19268445, 9427753, fam PMID: 16203991, 12100884	0	0	0	2	0.207	0	0	0
IRX4	TF	PMID: 12571096, 18815185, 16203991, fam PMID: 12100884	1	0	0	1	0.207	0	1	0.5
IRX5	TF	PMID: 18815185, 16182275, fam PMID: 16203991, 12100884	0	0	0	0	0	0	0	0
IRX6	TF	fam PMID: 16203991, 11532909, 12100884	0	0	0	2	0.207	0	1	0.5
ISL1	TF	PMID: 19619559, 18434421, 17022998	0	0	0	0	0	0	1	0.5
ISL2	TF	PMID: 15229183, 19666821	0	0	0	0	0	0	0	0
ISX	TF	PMID: 18093975, 16971476, 20061533	0	0	0	0	0	0	0	0
IVNS1ABP	CR	PMID: 17996313	0	0	0	2	0.207	0	0	0
JADE1	CM, CR	PMID: 15502158	0	0	0	2	0.207	0	0	0
JAKMIP1	ST	PMID: 14718537	1	2	0	2	0.517	0	3	1.5
JARID2	CM, CR, TF	PMID: 20123894, 15640446, 19010785, 15542826	0	0	0	3	0.31	3	0	1.5
JAZF1	CR	PMID: 15302918	0	0	1	1	0.207	0	0	0
JDP2	CR, TF	PMID: 19233874, 19553667	0	0	0	0	0	0	0	0
JMJD1C	CM, CR	PMID: 17353003, 17549425	1	4	1	2	0.826	1	2	1.5
JMJD6	CM, ST	PMID: 17947579, PMID: 19574390	0	2	0	0	0.207	0	2	1
JMY	CR	PMID: 10518217	0	0	0	0	0	0	0	0
JUN	TF	PMID: 15510218 , 20353996	1	0	0	0	0.103	0	1	0.5
JUNB	TF	PMID: 8383624, 8339292	1	1	0	0	0.207	0	0	0
JUND	TF	PMID: 2504580, 1527086, 18088579	0	0	0	2	0.207	0	0	0
KANK2	CR	PMID: 17476305	0	1	0	2	0.31	0	1	0.5
KAT2A	CM	PMID: 18838386	0	0	0	1	0.103	0	4	2
KAT2B	CM, CR	PMID: 11823864, 18574470, 8945521	1	1	1	1	0.413	0	2	1
KAT5	CM	PMID: 9388189, 12150997	0	0	0	2	0.207	0	1	0.5
KAT6A	CM, CR	PMID: 19922872, 19001415, 18794358	3	2	0	3	0.826	0	1	0.5
KAT6B	CM, CR	PMID: 10497217	0	0	0	0	0	0	4	2
KAT7	CR	PMID: 10438470	0	0	0	2	0.207	0	0	0
KAT8	CM	PMID: 10786633, 16227571	0	1	0	0	0.103	0	0	0
KCMF1	NA	na	0	1	0	1	0.207	0	0	0
KCNIP3	TF	PMID: 11094064, 12198160	0	0	0	0	0	1	1	1
KDM1A	CM	PMID: 12493763, 15620353	1	1	0	2	0.413	0	2	1
KDM1B	CM	PMID: 19407342	0	1	0	0	0.103	0	1	0.5
KDM2A	CM	PMID: 16362057	0	0	0	3	0.31	0	1	0.5
KDM2B	CR	PMID: 17704768	2	0	0	4	0.62	1	5	3
KDM3A	CM	PMID: 16603237, 19194461	0	0	0	2	0.207	1	1	1
KDM4A	CM	PMID: 16732292	0	1	0	2	0.31	0	1	0.5
KDM4B	CM	PMID: 16738407	0	1	0	3	0.413	0	2	1
KDM4C	CM	PMID: 16732293	1	0	0	1	0.207	0	0	0
KDM4D	CM, CR	PMID: 17555712	1	0	0	0	0.103	0	1	0.5
KDM5A	CM, CR	PMID: 19430464, 9129143	1	1	1	3	0.62	1	1	1
KDM5B	CM, CR	PMID: 18048344	2	0	0	2	0.413	1	1	1
KDM5C	CM	PMID: 17468742	0	1	0	0	0.103	0	2	1
KDM5D	CM	PMID: 17320160	0	0	0	2	0.207	0	1	0.5
KDM6A	CM	PMID: 17851529	3	8	2	9	2.273	1	5	3
KDM6B	CM	PMID: 17923864	0	1	0	3	0.413	0	3	1.5
KEAP1	CR	PMID: 9887101	1	1	0	4	0.62	0	3	1.5
KHDRBS1	ST	PMID: 12478298	0	0	0	0	0	0	0	0
KHDRBS3	ST	PMID: 15901763	1	0	0	1	0.207	1	1	1
KHSRP	ST	PMID: 9136930	0	0	0	3	0.31	0	0	0
KIAA1549	NA	na	2	1	0	1	0.413	1	6	3.5
KLF1	TF	PMID: 19457859, 17938210, 17675555	0	1	0	1	0.207	0	0	0
KLF10	TF	PMID: 20385766, 9748269, 19602726	0	1	0	0	0.103	0	1	0.5
KLF11	TF	PMID: 20154088, 17479246, 10207080	0	0	0	1	0.103	0	1	0.5
KLF12	TF	PMID: 16615998	0	0	0	1	0.103	0	1	0.5
KLF13	TF	PMID: 18604172, 17053787, 16023392, 12050170	0	0	0	0	0	0	0	0
KLF14	TF	PMID: 19088080	0	0	0	0	0	0	2	1
KLF15	TF	PMID: 20141633	0	0	0	0	0	0	0	0
KLF16	TF	PMID: 12036432, 18472212	0	0	0	0	0	0	0	0
KLF17	TF	PMID: 16460907	0	1	0	0	0.103	1	0	0.5
KLF2	TF	PMID: 12426306, 10409672, 15947087	1	0	0	0	0.103	0	1	0.5
KLF3	TF	PMID: 20404088	0	0	0	0	0	0	0	0
KLF4	TF	PMID: 20331458, 10431239, 18555785, 19796622	0	2	0	2	0.413	0	2	1
KLF5	TF	PMID: 18039846, 15740636, 12087155	0	2	0	1	0.31	1	0	0.5
KLF6	TF	PMID: 12407152, 17297474	0	0	0	0	0	0	1	0.5
KLF7	TF	PMID: 17553693, 17123745, 17011544	0	0	0	0	0	0	0	0
KLF8	TF	PMID: 20107328, 17671186, 16023392, 10756197	0	0	0	0	0	0	0	0
KLF9	TF	PMID: 18426912, 8276776	0	0	0	0	0	1	0	0.5
KMT2A	CM	PMID: 12453419, 12453418	4	3	0	5	1.24	0	2	1
KMT2B	CM	PMID: 17707229	2	1	0	3	0.62	0	5	2.5
KMT2C	CM, CR	PMID: 19433796, 19047629, 17500065	7	10	1	19	3.822	0	23	11.5
KMT2D	CM	PMID: 18082152	7	8	1	16	3.306	0	18	9
KMT2E	CM	PMID: 19377461	1	0	1	4	0.62	0	1	0.5
KMT5A	CM	PMID: 19414603, PMID: 12086618, PMID: 17707234	0	0	0	0	0	0	0	0
KMT5B	CM	PMID: 19074285	0	1	0	1	0.207	0	0	0
KMT5C	CM	PMID: 15145825	2	0	0	0	0.207	0	0	0
L3MBTL1	CM	PMID: 17540172	0	1	0	1	0.207	1	0	0.5
L3MBTL3	CM	PMID: 15889154	0	1	0	1	0.207	0	1	0.5
LARP6	CR	PMID: 19096764	1	0	0	0	0.103	0	0	0
LBH	CR	PMID: 17390236, 20005203	0	0	0	1	0.103	0	0	0
LBX1	TF	PMID: 18945911, 18003701	0	0	0	0	0	0	0	0
LBX2	TF	PMID: 19216761	0	0	0	0	0	0	0	0
LCOR	CR	PMID: 12535528	0	1	0	2	0.31	1	0	0.5
LCORL	TF	PMID: 12560079	0	0	0	0	0	1	0	0.5
LDB1	CR, TF	PMID: 8918878, 9192866, 9214632, 9391090, 16314316	0	0	0	0	0	1	0	0.5
LDB2	CR	PMID: 10083735, 17005264	1	1	0	1	0.31	0	2	1
LEF1	TF	PMID: 19783677, 15728254, 7651541	0	0	0	2	0.207	0	0	0
LEMD3	CR	PMID: 16648637, 15601644	0	1	0	0	0.103	0	0	0
LEO1	ST	PMID: 15632063	0	0	0	0	0	0	0	0
LEUTX	NA	na	0	0	0	0	0	0	2	1
LHX1	TF	PMID: 18400881, 15355796, 10864462, 10623575, 9212161	0	0	0	0	0	0	3	1.5
LHX2	TF	PMID: 19900438, 19146846, 17446187	0	0	0	2	0.207	1	1	1
LHX3	TF	PMID: 19444006, 19337183, 8638120, 9714537, 11279219, 11255008	0	0	0	4	0.413	0	2	1
LHX4	TF	PMID: 19337183, 15271874	0	0	0	3	0.31	0	2	1
LHX5	TF	PMID: 16854974	0	0	0	1	0.103	0	1	0.5
LHX6	TF	PMID: 19591819, 10393337, 15944132	1	0	0	1	0.207	0	1	0.5
LHX8	TF	PMID: 18509161, 17318222, 15217369, 19855026	1	2	0	3	0.62	0	1	0.5
LHX9	TF	PMID: 12130543	0	1	0	2	0.31	0	1	0.5
LIMD1	CR	PMID: 15542589	0	0	0	2	0.207	0	1	0.5
LIN28A	ST	PMID: 18292307	0	0	0	0	0	0	0	0
LIN28B	ST	PMID: 19483683	0	0	0	1	0.103	0	0	0
LIN54	TF	PMID: 19725879	0	1	0	0	0.103	0	0	0
LITAF	TF	PMID: 10200294, 15793005, 16954198	0	1	1	0	0.207	0	1	0.5
LMCD1	CR	PMID: 16199866	0	0	0	1	0.103	1	0	0.5
LMO1	CR, TF	PMID: 11248806, 7731680, 19228115	0	0	0	0	0	0	0	0
LMO2	CR	PMID: 20346173, 7568177, 14560005, 16314316, 12878195	0	0	0	0	0	0	1	0.5
LMO3	CR	PMID: 19228115, 15930276	0	2	0	1	0.31	0	0	0
LMO4	CR	PMID: 12878195, 11751867	0	0	0	0	0	0	0	0
LMX1A	TF	PMID: 19951692, 7698771	0	1	0	0	0.103	0	2	1
LMX1B	TF	PMID: 20035737, 19562271, 10660670, 11956244	0	1	0	2	0.31	0	2	1
LOC100289185	NA	na	0	0	0	0	0	0	0	0
LPIN1	CR	PMID: 16950137, 18023282, 19717560	1	0	0	4	0.517	0	2	1
LPIN2	CR	PMID: 16950137, 18023282, 19717560	0	0	1	0	0.103	1	1	1
LRPPRC	ST	PMID: 12832482	0	0	0	0	0	1	0	0.5
LRRFIP1	TF	PMID: 16199883, 14522076	0	1	0	2	0.31	0	1	0.5
LSM1	ST	PMID: 12515382, 10369684	0	0	0	0	0	0	0	0
LSM11	ST	PMID: 15824063	1	0	0	1	0.207	1	0	0.5
LSM2	ST	PMID: 12515382, 10369684	0	0	0	0	0	0	0	0
LSM3	ST	PMID: 12515382, 10369684	0	0	0	1	0.103	0	0	0
LSM4	ST	PMID: 10523320, 12515382	0	0	0	0	0	0	0	0
LSM5	ST	PMID: 12515382, 10369684	0	0	0	0	0	0	0	0
LSM6	ST	PMID: 12515382, 10369684	0	0	0	0	0	0	0	0
LSM7	ST	PMID: 12515382, 10369684	0	0	0	0	0	0	0	0
LUC7L3	ST	PMID: 17726058	0	0	0	1	0.103	1	2	1.5
LYL1	TF	PMID: 18160048, 8628307	0	0	0	0	0	0	1	0.5
LZTS2	CR	PMID: 17950943	0	0	0	1	0.103	0	0	0
MAEL	NA	na	0	0	0	0	0	0	1	0.5
MAF	TF	PMID: 8264639	0	0	1	0	0.103	0	0	0
MAF1	ST	PMID: 17499043	0	0	0	0	0	0	0	0
MAFA	TF	PMID: 20158571, 12917329, 12368292	0	0	0	0	0	0	2	1
MAFB	TF	PMID: 19892988, 18522939, 9209434, 10790365	0	0	0	0	0	0	0	0
MAFF	TF	PMID: 10527846, 18201722, 16549056	0	0	0	1	0.103	0	0	0
MAFG	TF	PMID: 19797082, 18201722, 15009092, 11875518	0	0	0	0	0	0	2	1
MAFK	TF	PMID: 18201722, 16487038, 14960151	0	0	0	0	0	0	0	0
MAGED1	CR	PMID: 16707790	0	0	0	2	0.207	0	1	0.5
MAGOH	ST	PMID: 16170325, 12226669	0	0	0	0	0	0	1	0.5
MAML1	CR	PMID: 11101851	0	0	0	0	0	1	1	1
MAML2	CR	PMID: 12370315	1	2	0	2	0.517	0	4	2
MAML3	CR	PMID: 12370315	0	0	0	1	0.103	1	8	4.5
MAMLD1	CR	PMID: 18162467	1	0	0	3	0.413	0	1	0.5
MAMSTR	CR	PMID: 16818234	0	0	0	1	0.103	0	1	0.5
MAP3K12	CR	PMID: 10442638	0	0	0	2	0.207	0	3	1.5
MAPK1	CR	PMID: 7857762, 8607977	0	1	0	1	0.207	0	1	0.5
MAPK10	CR	PMID: 11461965, fam PMID: 8654373	0	0	0	0	0	0	1	0.5
MAPK11	CR	PMID: 11243868	1	0	0	0	0.103	0	2	1
MAPK12	CR	PMID: 20231272	0	0	0	0	0	0	1	0.5
MAPK13	CR	PMID: 18006338	0	0	0	1	0.103	1	1	1
MAPK14	CR	PMID: 16869889, 15208625	0	0	0	0	0	0	1	0.5
MAPK15	CR	PMID: 12917323	0	0	0	0	0	0	1	0.5
MAPK3	CR	PMID: 7857762, 8607977	0	0	0	0	0	0	0	0
MAPK7	CR	PMID: 20185831, fam PMID: 8654373	0	1	0	0	0.103	0	3	1.5
MAPK8	CR	PMID: 7857762, 8607977	0	0	0	0	0	0	1	0.5
MAPK8IP1	CR	PMID: 12563035	1	0	0	0	0.103	1	3	2
MAPK9	CR	PMID: 16973441, 15611655, fam PMID: PMID: 8654373	0	0	0	0	0	0	0	0
MATR3	NA	na	0	0	0	0	0	0	2	1
MAX	TF	PMID: 15258910, 12553908	0	0	0	1	0.103	1	0	0.5
MAZ	TF	PMID: 17902047, 19074642, 18710939	0	0	0	1	0.103	0	0	0
MBD1	CM, CR	PMID: 20378711, 15899845, 20371518, 10648624, 12626718	0	0	2	2	0.413	0	1	0.5
MBD2	CM, CR	PMID: 20371518, 20300195, 20188178, 11297506, 12626718	0	0	0	0	0	0	0	0
MBD3	CM	PMID: 10444591	0	1	0	2	0.31	0	1	0.5
MBD3L1	CM	PMID: 12504854, 15456747	0	0	0	0	0	0	0	0
MBD3L2	CM	PMID: 12504854, 15701600	0	0	0	0	0	0	0	0
MBD4	CM, CR	PMID: 19829383, 18339625, 20371518, 12626718	0	0	0	0	0	1	0	0.5
MBNL1	ST	PMID: 15257297	0	0	0	0	0	1	0	0.5
MBNL2	ST	PMID: 19177353, 10970838, 11929853	0	0	0	1	0.103	1	3	2
MBNL3	ST	PMID: 15257297	0	0	0	1	0.103	0	0	0
MCM10	ST	PMID: 10454562	0	1	0	0	0.103	1	2	1.5
MCM2	ST	PMID: 19318354, 10454562	0	0	0	1	0.103	0	0	0
MCM3	ST	PMID: 19318354, 10454562	1	0	0	2	0.31	0	0	0
MCM4	ST	PMID: 19318354, 10454562	0	0	0	1	0.103	1	1	1
MCM5	ST	PMID: 19318354, 10454562	0	1	0	0	0.103	0	4	2
MCM6	ST	PMID: 19318354, 10454562	0	0	0	2	0.207	0	1	0.5
MCM7	ST	PMID: 19318354, 10454562	1	0	0	1	0.207	0	0	0
MCM8	ST	PMID: 10454562	0	0	0	3	0.31	0	1	0.5
MCM9	ST	PMID: 10454562	0	0	0	1	0.103	1	2	1.5
MCRS1	CM	PMID: 10952318	0	0	0	0	0	0	1	0.5
MDFI	CR	PMID: 9799236, 17090604, 15207726	0	0	0	1	0.103	0	0	0
MDFIC	ST	PMID: 12944466	1	0	0	1	0.207	0	0	0
MDM2	CR	PMID: 1535557	1	0	0	0	0.103	1	0	0.5
MDM4	CR	PMID: 14507994	0	0	0	2	0.207	0	0	0
MEAF6	CM	PMID: 14966270	1	0	0	0	0.103	0	1	0.5
MECOM	CR, TF	PMID: 19776757, 19767769, 17507183, 15849193	1	0	0	5	0.62	0	0	0
MECP2	CM	PMID: 8177735	0	0	0	1	0.103	2	1	1.5
MED1	CR, ST	PMID: 7776974, 11724781, 15989967	0	1	0	2	0.31	0	0	0
MED10	CR	PMID: 12584197	0	0	0	1	0.103	0	0	0
MED11	CR	PMID: 12584197	0	0	0	1	0.103	0	0	0
MED12	CR, ST	PMID: 18691967, 19036726	2	5	0	6	1.343	2	5	3.5
MED13	CR	PMID: 19240132	1	1	0	7	0.93	0	2	1
MED13L	CR, ST	PMID: 15175163	2	4	0	2	0.826	0	2	1
MED14	CR, ST	PMID: 10024883, 9989412	1	0	0	2	0.31	0	1	0.5
MED15	CR, ST	PMID: 12167862	0	0	0	6	0.62	0	3	1.5
MED16	CR, ST	PMID: 9671713, 10198638	0	0	0	0	0	0	1	0.5
MED17	CR, ST	PMID: 9989412, 17612495	0	0	0	0	0	0	1	0.5
MED18	CR	PMID: 12584197	0	0	0	0	0	0	0	0
MED19	CR	PMID: 12584197	0	0	0	0	0	0	0	0
MED20	CR, ST	PMID: 14576168	0	0	0	0	0	0	1	0.5
MED21	CR, ST	PMID: 8598913	0	0	0	0	0	0	0	0
MED22	CR	PMID: 12584197	0	0	0	0	0	0	1	0.5
MED23	CR, ST	PMID: 11934987	2	1	0	3	0.62	0	3	1.5
MED24	CR, ST	PMID: 9653119 , 12093747	0	1	0	1	0.207	1	5	3
MED25	CR	PMID: 17641689	0	1	0	2	0.31	0	1	0.5
MED26	CR, ST	PMID: 9989412	1	1	0	1	0.31	0	0	0
MED27	CR, ST	PMID: 9989412	0	0	0	0	0	0	2	1
MED28	CR	PMID: 17848560	0	0	0	0	0	0	0	0
MED29	CR	PMID: 14576168	0	0	0	0	0	0	2	1
MED30	CR, ST	PMID: 11909976	0	1	0	0	0.103	0	1	0.5
MED31	CR, ST	PMID: 19057509	0	0	0	0	0	0	0	0
MED4	CR, ST	PMID: 10235267, 20123732	0	0	0	0	0	0	0	0
MED6	CR, ST	PMID: 9234719	0	1	0	0	0.103	0	0	0
MED7	CR, ST	PMID: 9989412	0	0	0	1	0.103	0	0	0
MED8	CR, ST	PMID: 12149480	0	1	0	0	0.103	1	1	1
MED9	CR	PMID: 14638676	0	1	0	0	0.103	0	0	0
MEF2A	TF	PMID: 20132824, 18647882	0	0	0	1	0.103	0	0	0
MEF2B	TF	PMID: 12700764, 9430690	0	0	0	0	0	0	1	0.5
MEF2C	TF	PMID: 18086704, 8062833, 8649370	0	1	0	3	0.413	1	0	0.5
MEF2D	TF	PMID: 18957617, 8798771, 7760790, 15024082	0	1	0	0	0.103	0	1	0.5
MEIS1	TF	PMID: 19799567, 15882575	0	0	0	1	0.103	1	0	0.5
MEIS2	CR, TF	PMID: 19736326, 12183364	2	0	0	2	0.413	1	0	0.5
MEIS3	CR, TF	PMID: 19853569, 17178831	0	2	0	0	0.207	0	2	1
MEN1	CR	PMID: 9989505, 11274402	1	0	0	3	0.413	1	0	0.5
MEOX1	TF	PMID: 15024065	2	0	0	0	0.207	0	1	0.5
MEOX2	CR, TF	PMID: 20421348, 19340300, 16335786, 15024065	0	0	0	0	0	0	2	1
MESP1	TF	PMID: 18593560	0	0	0	0	0	0	0	0
MESP2	TF	PMID: 17477400, 16728472	0	0	0	0	0	0	0	0
METTL3	ST	PMID: 8021282,9409616	0	1	0	2	0.31	1	0	0.5
MEX3B	ST	PMID: 17267406	0	0	0	1	0.103	0	2	1
MEX3D	ST	PMID: 14769789	1	1	0	0	0.207	0	1	0.5
MID1	ST	PMID: 18172692	0	0	0	1	0.103	0	0	0
MIDEAS	NA	na	0	0	0	0	0	0	5	2.5
MIER1	CR	PMID: 15117948, 12482978	0	0	0	2	0.207	0	1	0.5
MIER3	NA	na	0	0	0	0	0	0	0	0
MITF	TF	PMID: 18313864, 19784067, 7958932	0	0	0	1	0.103	0	1	0.5
MIXL1	TF	PMID: 19711456	0	0	0	0	0	0	0	0
MKRN1	CR	PMID: 16785614	1	0	0	2	0.31	0	2	1
MKX	TF	PMID: 16408284, 19235719	0	2	0	1	0.31	0	1	0.5
MLLT1	CM, ST	PMID: 17855633, 12367585, 8080983, fam PMID: 19234524	0	0	0	1	0.103	0	0	0
MLLT10	CR, TF	PMID: 17868029, 11756182, 10860745	0	2	0	2	0.413	0	1	0.5
MLLT3	TF	PMID: 20348416, 18371451, 16636056	0	0	0	2	0.207	0	0	0
MLLT6	CR	PMID: 19864429	0	0	0	0	0	1	2	1.5
MLX	TF	PMID: 15664996	0	0	0	1	0.103	0	1	0.5
MLXIP	TF	PMID: 11073985, 19706488, 18458340	0	0	0	0	0	0	0	0
MLXIPL	TF	PMID: 18490833, 20001964	0	2	1	1	0.413	0	3	1.5
MMS19	ST	PMID: 16797255	0	0	0	0	0	0	0	0
MNAT1	CR, ST	PMID: 12527756, 15220921	0	0	0	0	0	0	0	0
MNDA	CR	PMID: 9712147	0	1	0	1	0.207	0	0	0
MNT	TF	PMID: 19449889, 19086036	0	0	0	0	0	0	0	0
MNX1	TF	PMID: 15772702, 16498628	0	0	0	1	0.103	0	0	0
MORF4	CR	PMID: 12391155	0	0	0	0	0	0	0	0
MORF4L1	CM	PMID: 12397079, 17573780	0	0	0	0	0	0	1	0.5
MORF4L2	CR	PMID: 14506250	0	0	0	0	0	0	0	0
MOV10	ST	PMID: 16289642	0	0	0	3	0.31	0	1	0.5
MRGBP	CM	PMID: 12963728	0	0	0	0	0	0	2	1
MRPS17	NA	na	0	0	0	0	0	0	0	0
MRTFA	CR	PMID: 12944485	1	1	0	2	0.413	0	0	0
MRTFB	CR	PMID: 14565952	1	0	0	2	0.31	0	0	0
MSC	TF	PMID: 9584154, 9892671	0	2	0	1	0.31	3	2	2.5
MSGN1	TF	PMID: 10837126	0	0	0	2	0.207	0	0	0
MSI1	ST	PMID: 19573529	0	0	0	0	0	0	1	0.5
MSL1	CM	PMID: 16227571	1	0	0	1	0.207	0	0	0
MSL3	CM	PMID: 16227571	0	0	0	0	0	0	0	0
MSX1	TF	PMID: 7904065, 7766623, 9369446	0	0	0	0	0	0	0	0
MSX2	TF	PMID: 7726844, 9819228	0	0	0	1	0.103	0	1	0.5
MTA1	CR	PMID: 9885572, 12527756	0	0	0	1	0.103	0	3	1.5
MTA2	CM, CR	PMID: 11099047, 10444591	0	1	0	1	0.207	1	1	1
MTA3	CR	PMID: 12705869	1	0	0	0	0.103	0	0	0
MTF1	TF	PMID: 11923282, 12716893	0	0	0	4	0.413	0	0	0
MTF2	TF	PMID: 7772254, fam PMID: 11554446	0	0	0	0	0	0	0	0
MTPN	CR	PMID: 11971907	0	0	0	0	0	0	0	0
MTREX	ST	PMID: 17412707	1	0	0	4	0.517	0	0	0
MXD1	TF	PMID: 8425218, 8224841, 8816491	1	0	0	0	0.103	0	0	0
MXD3	TF	PMID: 20375148, fam PMID: 12553908, 12824180	0	0	0	2	0.207	0	0	0
MXD4	CR	PMID: 8617250	0	0	0	0	0	0	0	0
MXI1	CR, TF	PMID: 15809730	0	1	0	2	0.31	0	0	0
MYB	TF	PMID: 3530745, 2455264, 15778089, 16263717	0	2	1	1	0.413	0	2	1
MYBBP1A	CR	PMID: 8302594, 19129230	0	0	0	2	0.207	0	4	2
MYBL1	TF	PMID: 12527900, 11522824, 10910917	0	1	0	0	0.103	0	2	1
MYBL2	TF	PMID: 2160970, 18342022	0	1	0	2	0.31	0	0	0
MYC	TF	PMID: 8262050, 18555785	1	0	0	1	0.207	1	1	1
MYCBP	CR	PMID: 9797456	0	0	0	0	0	0	0	0
MYCL	TF	PMID: 8980399, fam PMID: 2103508	1	0	0	0	0.103	0	1	0.5
MYCN	TF	PMID: 19997598, 20173740, 18555785	1	0	0	1	0.207	0	0	0
MYEF2	TF	PMID: 19907005	0	0	0	0	0	0	0	0
MYF5	TF	PMID: 19192046, 12105204	0	0	0	1	0.103	0	0	0
MYF6	TF	PMID: 12105204, 11076940	0	0	0	0	0	0	0	0
MYNN	NA	na	0	0	0	1	0.103	0	1	0.5
MYOCD	CR	PMID: 12756293, 15014501	0	1	0	2	0.31	0	0	0
MYOD1	TF	PMID: 17942416, 2342565	1	0	0	0	0.103	0	1	0.5
MYOG	TF	PMID: 18721801, 18047787, 17904117, 2163343	0	1	0	0	0.103	0	1	0.5
MYPOP	TF	PMID: 15615774	0	0	0	0	0	0	2	1
MYRF	NA	na	1	1	0	2	0.413	0	1	0.5
MYSM1	CM	PMID: 17707232	0	0	0	1	0.103	1	1	1
MYT1	TF	PMID: 1280325, 18073212, 18394599	0	0	0	0	0	0	0	0
MYT1L	TF	PMID: 20107439, 15935060, fam PMID: 1280325	0	2	1	4	0.723	0	3	1.5
MZF1	TF	PMID: 20145042, 19196427	0	0	0	0	0	0	1	0.5
NA	NA	na	0	0	0	0	0	0	0	0
NA	NA	na	0	0	0	0	0	0	0	0
NA	NA	na	0	0	0	0	0	0	0	0
NA	NA	na	0	0	0	0	0	0	0	0
NA	NA	na	0	0	0	0	0	0	0	0
NA	NA	na	0	0	0	0	0	0	0	0
NA	NA	na	0	0	0	0	0	0	0	0
NA	NA	na	0	0	0	0	0	0	0	0
NA	NA	na	0	0	0	0	0	0	0	0
NA	NA	na	0	0	0	0	0	0	0	0
NA	NA	na	0	0	0	0	0	0	0	0
NA	NA	na	0	0	0	0	0	0	0	0
NAA15	CR	PMID: 15496142, 12464182	1	1	0	3	0.517	1	1	1
NAB1	CR	PMID: 7624335	0	0	0	0	0	1	2	1.5
NAB2	CR	PMID: 8668170	0	0	0	2	0.207	0	1	0.5
NACA	CR	PMID: 9488445, 9488446, 15299025	1	6	0	4	1.136	0	2	1
NACC1	CR	PMID: 16033423	0	1	0	1	0.207	0	0	0
NANOG	TF	PMID: 12787504, 14728807, 18555785	0	0	0	1	0.103	0	0	0
NANOS1	ST	PMID: 12947200	0	0	0	0	0	0	0	0
NANOS2	ST	PMID: 12947200, PMID: 20133598	0	0	0	1	0.103	0	0	0
NANOS3	ST	PMID: 12947200, PMID: 18089289	0	0	0	0	0	0	0	0
NAP1L1	CR	PMID: 18354397	0	0	0	0	0	0	0	0
NAT14	TF	PMID: 10873651	0	0	0	0	0	0	0	0
NCBP1	ST	PMID: 8069914	0	0	0	0	0	0	1	0.5
NCBP2	ST	PMID: 12226669	0	0	0	0	0	0	0	0
NCOA1	CR	PMID: 7481822	2	1	0	2	0.517	0	1	0.5
NCOA2	CR	PMID: 9111344	0	2	0	2	0.413	0	2	1
NCOA3	CR	PMID: 9267036	0	0	0	1	0.103	0	0	0
NCOA4	CR	PMID: 8643607	0	0	0	0	0	0	0	0
NCOA5	CR	PMID: 11113208	0	0	0	1	0.103	0	0	0
NCOA6	CR	PMID: 10866662, 10823961	2	1	0	3	0.62	1	2	1.5
NCOA7	CR	PMID: 11971969	1	0	0	0	0.103	0	2	1
NCOR1	CR	PMID: 7566114, PMID: 10573424	0	0	0	3	0.31	1	2	1.5
NCOR2	CR	PMID: 10573424	0	3	0	6	0.93	0	9	4.5
NDN	CR	PMID: 17826745	0	0	0	0	0	0	1	0.5
NDUFA13	CR	PMID: 12867595	0	0	0	2	0.207	0	0	0
NEDD4	CR	PMID: 8649367	0	0	0	1	0.103	0	1	0.5
NELFA	ST	PMID: 11387440, 12612062	1	1	0	2	0.413	0	1	0.5
NELFB	CM, ST	PMID: 18596237, 18172010	0	0	0	2	0.207	0	1	0.5
NELFCD	ST	PMID: 12612062	0	0	0	1	0.103	0	0	0
NELFE	ST	PMID: 12612062	0	0	0	0	0	0	1	0.5
NEO1	CR	PMID: 18391016	1	2	0	3	0.62	0	3	1.5
NEUROD1	TF	PMID: 11842116, 18252719, 9343431	0	0	0	1	0.103	0	0	0
NEUROD2	TF	PMID: 20346398, 18996208, 16083855,8816493, 10098882	0	0	0	1	0.103	0	1	0.5
NEUROD4	TF	PMID: 12797958, 11262232, 9029157	0	0	0	0	0	0	2	1
NEUROD6	TF	PMID: 19743964, 19610105, 15659228	0	0	0	2	0.207	0	0	0
NEUROG1	CR, TF	PMID: 20102160, 11239394	0	0	0	1	0.103	0	0	0
NEUROG2	TF	PMID: 20214951	0	0	0	0	0	0	0	0
NEUROG3	TF	PMID: 10757813, 12456641, 15298336, 15256770, 14576336	0	0	0	2	0.207	0	1	0.5
NFAT5	TF	PMID: 19381288, 10051678, 11097829	0	0	0	1	0.103	1	2	1.5
NFATC1	TF	PMID: 9506523, 20378718, 19933579	0	2	0	2	0.413	0	5	2.5
NFATC2	TF	PMID: 15657288, 11786533, fam PMID: 14643663	0	1	1	1	0.31	0	1	0.5
NFATC3	TF	PMID: 20177053, 7650004, 12750314	0	0	0	1	0.103	0	2	1
NFATC4	TF	PMID: 20385772, 19026640, 16908540, 16644691, 15657420	0	0	0	0	0	0	1	0.5
NFE2	TF	PMID: 12490281, 12196550, 16997394	1	0	0	0	0.103	0	0	0
NFE2L1	TF	PMID: 15308669, 15257658	0	0	0	1	0.103	0	0	0
NFE2L2	TF	PMID: 7937919, 18535259, 17875642	1	1	0	1	0.31	0	0	0
NFE2L3	TF	PMID: 15385560	1	1	0	0	0.207	1	1	1
NFIA	TF	PMID: 19658195, 17010934, 15123731	0	1	0	0	0.103	0	2	1
NFIB	TF	PMID: 19540848, 18809517	2	1	0	1	0.413	0	1	0.5
NFIC	TF	PMID: 20066876, 9593667	0	0	0	0	0	1	1	1
NFIL3	TF	PMID: 20080759	0	0	0	1	0.103	0	0	0
NFIX	TF	PMID: 20178747, 8581067, 9660824	0	0	0	1	0.103	0	0	0
NFKB1	TF	PMID: 7530332, 19502793	1	1	0	1	0.31	0	4	2
NFKB2	TF	PMID: 19098713, 17996728, 16732290	0	0	0	0	0	0	2	1
NFKBIA	CR	PMID: 12424381, 9865694, 16136188	0	0	0	0	0	0	1	0.5
NFKBIB	CR	PMID: 10657303, 7776974, 16136188	0	0	0	0	0	0	1	0.5
NFKBIE	CR	PMID: 9405619, 16136188	0	0	1	1	0.207	0	0	0
NFKBIZ	CR	PMID: 11356851	0	0	0	2	0.207	0	2	1
NFRKB	CM, TF	PMID: 1777480, 19062292, 10952318	1	0	1	2	0.413	0	1	0.5
NFX1	TF	PMID: 18505829	0	0	0	1	0.103	1	1	1
NFXL1	NA	na	0	1	0	0	0.103	0	1	0.5
NFYA	TF	PMID: 17226765, 16081537, 11376946	0	2	1	0	0.31	0	1	0.5
NFYB	TF	PMID: 12401788, 12482752, 15243141	0	0	0	0	0	0	1	0.5
NFYC	CR, TF	PMID: 12401788, 20054001	0	0	0	2	0.207	0	0	0
NHLH1	TF	PMID: 15470499	0	0	0	0	0	0	2	1
NHLH2	TF	PMID: 18356286, 18815487	0	0	0	1	0.103	0	1	0.5
NIF3L1	CR	PMID: 12522100	0	0	0	0	0	0	1	0.5
NKAP	CR	PMID: 19409814	0	0	0	0	0	0	1	0.5
NKRF	TF	PMID: 12381793	0	0	0	0	0	0	1	0.5
NKX1-1	TF	PMID: 17879320, fam PMID: 18997347	1	2	0	0	0.31	0	0	0
NKX1-2	TF	PMID: 7669696, fam PMID: 18997347	0	0	0	0	0	0	0	0
NKX2-1	TF	PMID: 18632661, 18033672, 14960358	0	0	0	1	0.103	0	1	0.5
NKX2-2	TF	PMID: 9584121, 12426319	0	0	0	0	0	0	0	0
NKX2-3	TF	PMID: 20165982, 10926756, fam PMID: 18997347	1	0	0	0	0.103	0	0	0
NKX2-4	TF	fam PMID: 12874134	0	0	0	0	0	0	0	0
NKX2-5	TF	PMID: 19395679, 17559079, 16510504	0	0	0	0	0	0	3	1.5
NKX2-6	TF	PMID: 15649947, 11390666	1	0	0	0	0.103	0	0	0
NKX2-8	TF	PMID: 12167706	0	0	0	0	0	0	0	0
NKX3-1	TF	PMID: 18296735, 10871372	0	2	0	3	0.517	1	0	0.5
NKX3-2	TF	PMID: 17310243, 19217813	0	0	0	0	0	0	1	0.5
NKX6-1	TF	PMID: 20106981	0	0	0	0	0	0	1	0.5
NKX6-2	TF	PMID: 15944193, 17537793, 17376808	0	1	0	1	0.207	0	0	0
NKX6-3	TF	PMID: 18586225, fam PMID: 12874134, 18347062	0	0	0	0	0	0	0	0
NLK	CR	PMID: 12556497	0	0	0	0	0	0	0	0
NME2	TF	PMID: 11768311	0	0	0	0	0	0	0	0
NMI	CR	PMID: 8668343, 9989503	0	1	0	1	0.207	0	0	0
NMRAL1	CR	PMID: 19433587	0	0	0	0	0	1	2	1.5
NOBOX	TF	PMID: 17701902, 17494914	0	0	0	0	0	0	0	0
NOC3L	CR	PMID: 18284919	0	0	1	0	0.103	0	1	0.5
NOCT	ST	PMID: 10521507, 17517647, 12573214	0	0	0	0	0	0	0	0
NOL3	CR	PMID: 18087040	0	0	0	0	0	0	0	0
NONO	CR	PMID: 15860628, 18077367	0	0	0	2	0.207	0	2	1
NOP2	ST	PMID: 9531475	0	1	0	1	0.207	0	1	0.5
NOTCH1	CR	PMID: 7566092, 20231316, 18777163, 17157496	0	0	0	3	0.31	2	6	4
NOTCH2	CR	PMID: 11986231, fam PMID: 7566092, 17157496	0	3	0	4	0.723	0	1	0.5
NOTCH3	CR	PMID: 18032925, 19558367, fam PMID: 17157496	0	0	0	3	0.31	1	4	2.5
NOTCH4	CR	PMID: 16953280, fam PMID: 17157496	0	0	0	0	0	1	2	1.5
NOTO	TF	PMID: 17884984	0	1	0	0	0.103	0	0	0
NOVA2	ST	PMID: 17065982, 16041372	0	0	0	3	0.31	0	1	0.5
NPAS1	TF	PMID: 17457889, 16954219	1	0	0	0	0.103	0	0	0
NPAS2	TF	PMID: 11441146, 11441147, 12446832	0	0	0	1	0.103	0	2	1
NPAS3	TF	PMID: 19001867, 18194669, 20953172, fam PMID: 19592232	1	2	0	0	0.31	1	4	2.5
NPAS4	TF	PMID: 14701734, 18815592	0	0	0	2	0.207	0	2	1
NPAT	CR	PMID: 17577209, 17974976	0	1	0	2	0.31	0	3	1.5
NPM1	CM	PMID: 16107701	1	0	0	0	0.103	0	0	0
NPM2	CM	PMID: 12714744	0	0	0	0	0	0	0	0
NR0B1	CR	PMID: 20080977, 19015525	0	0	0	0	0	0	0	0
NR0B2	CR	PMID: 8650544, 9773978	0	0	0	0	0	0	0	0
NR1D1	TF	PMID: 20414452, 19721697, 18565334, 8474464, 8015547	0	1	0	3	0.413	0	4	2
NR1D2	TF	PMID: 19682428	0	1	0	1	0.207	1	0	0.5
NR1H2	CR, TF	PMID: 17107947, 19843633, 19837721, PMID: 19782030	0	0	0	0	0	0	0	0
NR1H3	CR, TF	PMID: 19782030, 11875109, 11788472, 16112614	2	0	0	3	0.517	0	0	0
NR1H4	TF	PMID: 16557297, 15721319, 15590640	0	1	0	0	0.103	0	1	0.5
NR1I2	TF	PMID: 15581595, 20171174, 15670600	0	1	0	1	0.207	1	0	0.5
NR1I3	TF	PMID: 15581595, 19273385, 12896978, 12130690	0	0	0	2	0.207	0	1	0.5
NR2C1	TF	PMID: 17974920, 17431400, 11463856	0	0	0	2	0.207	0	0	0
NR2C2	TF	PMID: 19666541, 18418664, 12093744, 9879671	0	0	0	0	0	0	3	1.5
NR2E1	TF	PMID: 19555662, 18794344	0	0	0	1	0.103	0	1	0.5
NR2E3	TF	PMID: 19379737, 11773633, 16332268	0	0	0	0	0	0	0	0
NR2F1	TF	PMID: 20007910, 19112178, 18199540, 18177425	0	0	0	1	0.103	0	0	0
NR2F2	TF	PMID: 20364082, 20195529, 20360386	0	1	0	1	0.207	0	1	0.5
NR2F6	CR, TF	PMID: 12690040, 10713182, 18701084	0	0	0	0	0	0	1	0.5
NR3C1	TF	PMID: 1549465, 19801529	1	1	0	0	0.207	0	0	0
NR3C2	TF	PMID: 1655735, 8389140, 11278286	1	0	1	4	0.62	0	2	1
NR4A1	TF	PMID: 19321449, 19213954, 18945812, 1314418	1	0	0	1	0.207	0	2	1
NR4A2	TF	PMID: 19732956, 19515692, 8860236	0	0	0	2	0.207	0	0	0
NR4A3	TF	PMID: 18945812, 18325999, 15615861	0	1	0	3	0.413	0	1	0.5
NR5A1	TF	PMID: 18838537, 8395654	0	0	0	0	0	0	0	0
NR5A2	TF	PMID: 19359379, 18270374	1	0	0	0	0.103	0	1	0.5
NR6A1	TF	PMID: 18330480, 15456763	0	0	0	2	0.207	0	2	1
NRARP	CR	PMID: 162288014, 12794108	0	0	0	0	0	0	0	0
NRBF2	CR	PMID: 10786636	0	0	0	0	0	0	0	0
NRBP1	CR	PMID: 17052710	0	0	0	2	0.207	0	2	1
NRF1	TF	PMID: 19674972, 19615412, 18990090	0	0	0	1	0.103	0	0	0
NRIP1	CR	PMID: 8887632, 9626662	0	0	0	2	0.207	0	1	0.5
NRIP2	CR	PMID: 10860982	0	0	0	1	0.103	0	1	0.5
NRL	TF	PMID: 12566383, 20060393	0	0	0	0	0	0	0	0
NSD1	CR	PMID: 11509567	1	2	0	3	0.62	0	6	3
NSD2	CM	PMID: 19481544, 19483677	0	1	0	1	0.207	0	0	0
NUDT21	ST	PMID: 17098938	0	0	0	0	0	0	0	0
NUFIP1	ST	PMID: 10556305, 15107825	0	0	0	1	0.103	0	0	0
NUPR1	CR	PMID: 18690848	0	0	0	0	0	0	0	0
NXF1	ST	PMID: 19165146	0	0	0	1	0.103	0	1	0.5
NXF2	ST	PMID: 11073998	0	0	0	0	0	0	0	0
NXF3	ST	PMID: 11545741	1	0	0	1	0.207	0	0	0
NXF5	ST	PMID: 11566096	0	0	0	0	0	0	0	0
OLIG1	TF	PMID: 11955447, 11574831, 18160645	0	0	0	0	0	0	0	0
OLIG2	TF	PMID: 19253397, 19473238, 15655114	0	0	0	0	0	0	0	0
OLIG3	TF	PMID: 19088088, 18829970	1	0	0	0	0.103	0	1	0.5
ONECUT1	TF	PMID: 17223534, 16472605, 15381696	0	0	0	2	0.207	0	0	0
ONECUT2	TF	PMID: 15159395, 11478782	0	0	0	1	0.103	0	1	0.5
ONECUT3	TF	PMID: 11944891, fam PMID: 17400205	0	0	0	0	0	0	0	0
ORC1	CR	PMID: 10886373	0	2	0	0	0.207	1	0	0.5
OSR1	TF	PMID: 18787069, 15175245, fam PMID: 16041365	0	0	0	0	0	0	0	0
OSR2	TF	PMID: 15670784, 19389375, fam PMID: 16041365	0	0	0	2	0.207	0	1	0.5
OTP	TF	PMID: 10557207, 17481897, 11071765	0	1	0	0	0.103	0	0	0
OTX1	TF	PMID: 8101484, 12934017, fam PMID: 11061431	0	0	1	2	0.31	0	0	0
OTX2	TF	PMID: 9174161, 9077465, 10354480	0	0	0	1	0.103	0	0	0
OVOL1	TF	PMID: 17311813	0	0	0	0	0	0	0	0
OVOL2	TF	PMID: 19700410	0	0	0	0	0	0	0	0
OVOL3	NA	na	0	0	0	0	0	0	0	0
PA2G4	ST	PMID: 15994225, 20159994	0	0	0	0	0	0	0	0
PABPC1L	ST	PMID: 18716053	0	1	0	0	0.103	0	1	0.5
PABPC4	ST	PMID: 8524242	1	1	0	2	0.413	0	1	0.5
PABPN1	ST	PMID: 11371506	0	0	0	0	0	0	1	0.5
PADI4	CM	PMID: 15345777, 16567635	0	0	0	0	0	0	1	0.5
PAF1	CM	PMID: 16307923	0	0	0	2	0.207	1	0	0.5
PAIP2	ST	PMID: 12820898, PMID: 15175342	0	0	0	1	0.103	0	0	0
PAN2	ST	PMID: 14583602	0	1	0	3	0.413	1	1	1
PAN3	ST	PMID: 14583602	0	0	0	1	0.103	0	1	0.5
PAPOLA	ST	PMID: 8302877	0	0	0	0	0	0	0	0
PAPOLB	ST	PMID: 12471261	0	0	0	2	0.207	0	0	0
PARK7	CR	PMID: 16731528, 15790595	0	0	0	2	0.207	0	0	0
PARN	ST	PMID: 10882133	0	0	0	0	0	0	0	0
PARP1	CM, CR	PMID: 16461352, 18676401	1	1	0	2	0.413	0	1	0.5
PARP2	CM, CR	PMID: 16461352, 18676401	0	0	0	0	0	0	0	0
PARP3	CM, CR	PMID: 16924674, fam PMID: 17981777	1	0	0	0	0.103	0	0	0
PARP4	CM, CR	PMID: 10644454, fam PMID: 17981777	1	2	1	4	0.826	0	1	0.5
PARP6	CM, CR	PMID: 19759537, fam PMID: 17981777	0	1	0	0	0.103	0	1	0.5
PATZ1	TF	PMID: 10713105, 18241078, 20026299	0	0	0	2	0.207	0	0	0
PAWR	CR	PMID: 19801652, 8943350	1	0	0	0	0.103	0	0	0
PAX1	TF	PMID: 12490554, 8026324	0	0	1	2	0.31	1	1	1
PAX2	TF	PMID: 15242798, 14561758, 11940591	0	0	0	0	0	0	0	0
PAX3	TF	PMID: 20368965, 19199574, 15688035	0	1	1	3	0.517	0	2	1
PAX4	TF	PMID: 19665969, 10891400, 10364449	0	0	0	2	0.207	0	1	0.5
PAX5	TF	PMID: 19806612, 18172866	0	0	0	3	0.31	0	2	1
PAX6	TF	PMID: 19217949, 18307776, 18287938	0	1	0	1	0.207	0	3	1.5
PAX7	TF	PMID: 9973247, 11030621, 15138500, 19458195	1	0	0	0	0.103	0	3	1.5
PAX8	TF	PMID: 19010321, 17313188, 17182173	0	1	0	1	0.207	0	1	0.5
PAX9	TF	PMID: 7649395, 10556064	0	1	0	2	0.31	0	0	0
PAXIP1	CR	PMID: 10908331	0	1	0	0	0.103	1	2	1.5
PBRM1	CM	PMID: 18508041	2	0	0	2	0.413	1	2	1.5
PBX1	TF	PMID: 19799567, 8657138	1	0	0	2	0.31	0	1	0.5
PBX2	TF	PMID: 18691704, 12065766	0	0	0	0	0	0	2	1
PBX3	TF	PMID: 11579467, 9234726	0	0	0	1	0.103	0	1	0.5
PBX4	TF	PMID: 17875925, 10679934	0	0	0	1	0.103	1	2	1.5
PBXIP1	CR	PMID: 10825160, 18302941	1	1	0	1	0.31	0	1	0.5
PCBD1	CR	PMID: 1763325	0	0	0	0	0	0	0	0
PCBD2	CR	PMID: 15182178	0	1	0	0	0.103	0	0	0
PCBP1	ST, TF	PMID: 15933215, 19284986	0	0	0	0	0	0	0	0
PCBP2	ST, TF	PMID: 7607214, 7556077, 15933215, 19284986	0	1	0	1	0.207	0	0	0
PCBP3	ST, TF	PMID: 15933215, 19284986, 19914360	0	0	0	1	0.103	0	1	0.5
PCBP4	ST, TF	PMID: 15933215, 19284986	0	0	1	1	0.207	1	1	1
PCF11	ST	PMID: 17606639, 11060040	0	0	0	4	0.413	2	0	1
PCGF1	CM	PMID: 11287196	0	0	1	0	0.103	0	0	0
PCGF2	CM	PMID: 15525528	0	0	0	0	0	0	3	1.5
PCGF6	NA	na	0	0	0	0	0	0	0	0
PDCD11	CR	PMID: 14624448	0	1	0	2	0.31	0	1	0.5
PDCD4	CR	PMID: 17828298	0	0	0	0	0	0	0	0
PDCD7	ST	PMID: 15146077	0	1	0	0	0.103	0	1	0.5
PDLIM1	CR	PMID: 19117995	0	0	0	0	0	0	0	0
PDX1	TF	PMID: 17315980, 14704343, 18252719, 11912494	0	0	0	0	0	0	1	0.5
PEG3	NA	na	1	3	0	3	0.723	0	2	1
PER1	CR	PMID: 15790588, 19587447, 10837028, 9856465, 10684977	0	0	0	2	0.207	2	4	3
PER2	CR	PMID: 15790588, 10837028, 9856465	1	0	0	3	0.413	0	3	1.5
PER3	CR	PMID: 15817303, 18835917, 18597743, 10837028, 15790588	0	0	0	1	0.103	0	2	1
PEX14	CR	PMID: 11863372	0	0	0	0	0	0	0	0
PFDN1	CR, ST	PMID: 14615539, 11521196	0	0	0	0	0	0	0	0
PFDN5	CR	PMID: 9792694	0	0	0	0	0	0	1	0.5
PGR	TF	PMID: 14611684, 2561356	1	1	0	3	0.517	0	1	0.5
PHB	CR	PMID: 18487222	0	0	0	0	0	0	0	0
PHB2	CR	PMID: 10359819	1	0	0	0	0.103	0	0	0
PHC1	CM	PMID: 9009205	0	0	0	2	0.207	0	0	0
PHC2	CM	PMID: 15386022	0	0	0	2	0.207	0	0	0
PHC3	CM	PMID: 20491773	0	0	0	1	0.103	0	2	1
PHF1	CM	PMID: 18086877	0	0	0	0	0	2	2	2
PHF10	CM	PMID: 19561591	1	1	0	2	0.413	0	0	0
PHF11	CR	PMID: 18405956	0	0	0	0	0	0	0	0
PHF12	CR	P	1	0	0	0	0.103	1	1	1
PHF19	CM	PMID: 15563832	0	0	0	1	0.103	0	1	0.5
PHF20	NA	na	0	0	0	1	0.103	0	2	1
PHF21A	CR	PMID: 12032298	0	0	0	0	0	0	0	0
PHF5A	ST	PMID: 18758164	0	0	0	1	0.103	0	0	0
PHOX2A	TF	PMID: 19635807, 19573018, 9798905, 8613746, 7916260	0	0	0	0	0	0	0	0
PHOX2B	TF	PMID: 16144830, 11549713, 10360575	0	1	0	2	0.31	0	1	0.5
PIAS1	CR	PMID: 9724754, 16600910	0	2	0	0	0.207	0	0	0
PIAS2	CR	PMID: 16713578, 12193603	1	0	0	0	0.103	0	0	0
PIAS3	CR	PMID: 11709556	0	0	0	2	0.207	1	0	0.5
PIAS4	CR	PMID: 12750312	0	1	0	1	0.207	0	2	1
PIM1	CM	PMID: 17643117	0	1	0	0	0.103	0	0	0
PIN4	CR, ST	PMID: 12144781, fam PMID: 17965833	0	0	0	0	0	0	0	0
PIR	CR	PMID: 14573596, 20010624	0	0	0	0	0	0	0	0
PITX1	TF	PMID: 20332151, 9226452	0	0	0	1	0.103	0	0	0
PITX2	TF	PMID: 15895993, 15728254, 15466416	0	1	0	2	0.31	0	1	0.5
PITX3	TF	PMID: 19754401, 17350004, 17184956	0	1	0	0	0.103	0	1	0.5
PIWIL1	ST	PMID: 12906857	0	0	0	0	0	1	2	1.5
PIWIL2	ST	PMID: 12906857	0	0	0	3	0.31	0	0	0
PIWIL3	ST	PMID: 12906857	0	0	1	2	0.31	0	0	0
PIWIL4	ST	PMID: 12906857	0	0	0	0	0	0	1	0.5
PKNOX1	TF	PMID: 18093541, 17904118, 17623278, 12065766, 17875935	0	0	0	2	0.207	0	0	0
PKNOX2	TF	PMID: 11972344	0	0	0	2	0.207	0	1	0.5
PLAG1	TF	PMID: 18850323, 16207715, 10646861	0	0	0	1	0.103	0	0	0
PLAGL1	CR, TF	PMID: 18663001, 17178896	0	0	0	0	0	1	1	1
PLAGL2	TF	PMID: 20025940, 17983586, 17462995, 15361364	0	1	0	1	0.207	0	1	0.5
PLRG1	ST	PMID: 20467437, 11544257	0	0	2	1	0.31	0	0	0
PMF1	CR	PMID: 17637456, 11256947	0	0	0	1	0.103	0	0	0
PML	CR, ST	PMID: 11430826, 20130140	0	0	1	2	0.31	0	4	2
PNN	ST	PMID: 18086895	0	0	0	1	0.103	0	0	0
PNRC1	CR	PMID: 15122321	1	1	0	2	0.413	0	0	0
PNRC2	CR	PMID: 14651967	0	0	0	0	0	0	0	0
POLE3	ST	PMID: 10880450	0	0	0	0	0	0	0	0
POLE4	ST	PMID: 18838386	0	0	0	0	0	0	0	0
POLR2A	ST	PMID: 19820686, 2999107, 10784442	0	0	0	0	0	0	5	2.5
POLR2B	ST	PMID: 19820686, 10784442	1	2	0	4	0.723	1	1	1
POLR2C	ST	PMID: 19820686, 10784442	0	0	0	0	0	0	0	0
POLR2D	ST	PMID: 19820686, 9528765, 10784442	0	0	0	0	0	0	0	0
POLR2E	ST	PMID: 19820686, 10784442	0	0	0	1	0.103	0	0	0
POLR2F	ST	PMID: 19820686, 10784442	1	0	0	0	0.103	0	0	0
POLR2G	ST	PMID: 19820686, 10784442	0	1	0	0	0.103	0	0	0
POLR2H	ST	PMID: 19820686, 10784442	0	0	0	0	0	0	0	0
POLR2I	ST	PMID: 19820686, 10784442	0	0	0	0	0	0	0	0
POLR2J	ST	PMID: 19820686, 10784442, 8056345	2	0	0	0	0.207	0	0	0
POLR2K	ST	PMID: 19820686, 10784442	0	0	0	0	0	0	0	0
POU1F1	TF	PMID: 1655738, 15637144, 12213595, 2142999	0	0	0	0	0	1	0	0.5
POU2AF1	CR	PMID: 11136971	0	0	0	0	0	0	1	0.5
POU2F1	TF	PMID: 16103132, 1980478, 14729950	0	0	1	2	0.31	0	2	1
POU2F2	TF	PMID: 19710692, 15120610	0	0	0	2	0.207	0	2	1
POU2F3	TF	PMID: 17195013, 18479461	0	1	0	0	0.103	0	1	0.5
POU3F1	TF	PMID: 16311519	0	0	0	0	0	0	1	0.5
POU3F2	TF	PMID: 20337985, 20107439, 18983536	0	1	0	0	0.103	0	0	0
POU3F3	TF	PMID: 8703082, 17141158	0	1	0	0	0.103	0	1	0.5
POU3F4	TF	PMID: 19476657, 16373422	0	0	0	3	0.31	1	0	0.5
POU4F1	TF	PMID: 20096094, 19877281	0	0	0	0	0	0	2	1
POU4F2	CR, TF	PMID: 19323995, 18368538, 16152597, 9448000, 7623109	0	2	0	1	0.31	0	4	2
POU4F3	TF	PMID: 17331196, 15465029	1	0	0	0	0.103	0	1	0.5
POU5F1	TF	PMID: 8662786, 19995984, 18700969, 19542351	0	0	0	0	0	0	1	0.5
POU5F1B	TF	PMID: 18949397	0	0	0	2	0.207	0	1	0.5
POU6F1	TF	PMID: 17933456, 18323601	0	0	0	1	0.103	0	1	0.5
POU6F2	TF	PMID: 8601806, 17164647	1	2	0	0	0.31	0	3	1.5
PPARA	TF	PMID: 9344863, 16847324, 20110263	0	0	0	1	0.103	0	1	0.5
PPARD	TF	PMID: 19074989, 19805517, 16847324	1	0	1	3	0.517	0	1	0.5
PPARG	TF	PMID: 19043829, 16847324, 18981474	0	0	0	0	0	0	0	0
PPARGC1A	CR	PMID: 10558993, 12754525	0	1	0	4	0.517	0	4	2
PPARGC1B	CR	PMID: 11854298	1	0	0	2	0.31	0	3	1.5
PPIG	ST	PMID: 9153302	0	0	0	2	0.207	0	0	0
PPIH	ST	PMID: 12875835	0	0	0	0	0	0	1	0.5
PPIL1	ST	PMID: 16595688	0	0	0	0	0	0	0	0
PPP1R10	CR	PMID: 19293638, 17318220	0	0	0	0	0	2	0	1
PPP1R13B	CR	PMID: 11684014	0	0	0	1	0.103	0	3	1.5
PPP1R13L	CR	PMID: 10336463, 16964264	0	1	0	3	0.413	0	2	1
PPP1R8	ST	PMID: 11909864	0	0	0	1	0.103	0	0	0
PPRC1	CR	PMID: 18343819	1	0	0	3	0.413	1	2	1.5
PQBP1	CR, ST	PMID: 10332029, 10198427	0	0	0	0	0	0	0	0
PRAME	CR	PMID: 16179254	0	0	0	0	0	0	0	0
PRDM1	TF	PMID: 20421211, 20084069, 9887105	0	1	0	0	0.103	0	0	0
PRDM10	NA	na	0	0	0	1	0.103	0	2	1
PRDM12	NA	na	0	0	0	0	0	0	1	0.5
PRDM13	NA	na	0	0	0	1	0.103	0	0	0
PRDM14	CM, TF	PMID: 19001867, 18194669, fam PMID: 19592232	0	0	0	2	0.207	1	4	2.5
PRDM15	NA	na	0	1	0	1	0.207	0	1	0.5
PRDM16	CR	PMID: 20107496, 17618855, 19641492, 18483224, 17467076	3	1	0	3	0.723	0	0	0
PRDM2	CM	PMID: 20084102	0	1	1	2	0.413	2	4	3
PRDM5	TF	PMID: 17636019, 19169355	1	0	0	2	0.31	0	0	0
PRDM6	NA	na	0	0	0	0	0	0	0	0
PRDM7	NA	na	0	1	0	0	0.103	0	0	0
PRDM8	CM	PMID: 19646955	0	1	0	1	0.207	0	2	1
PRDM9	CM	PMID: 16292313	1	1	0	5	0.723	0	4	2
PREB	TF	PMID: 20411477	0	0	0	1	0.103	0	0	0
PRMT1	CM	PMID: 11387442	0	0	0	2	0.207	0	3	1.5
PRMT3	CM	fam PMID: 11387442, 19158082	1	0	0	2	0.31	1	0	0.5
PRMT5	CM	PMID: 19234465	2	1	0	2	0.517	0	0	0
PRMT6	CM	PMID: 18079182	0	0	0	0	0	0	0	0
PRMT7	CM	PMID: 15494416, 17048991	0	0	0	0	0	0	1	0.5
PROP1	TF	PMID: 19524124, 19442651, 18653712	0	0	0	0	0	0	0	0
PROX1	CR, TF	PMID: 10499794, 11139622, 12412020, 16488887	0	0	0	3	0.31	0	2	1
PROX2	TF	PMID: 16470382	0	1	0	0	0.103	0	1	0.5
PRPF18	ST	PMID: 9000057	0	1	0	0	0.103	0	0	0
PRPF19	ST	PMID: 16332694	1	0	0	2	0.31	0	0	0
PRPF3	ST	PMID: 9328476	0	0	0	1	0.103	0	0	0
PRPF31	ST	PMID: 11867543	0	0	0	0	0	0	1	0.5
PRPF4	ST	PMID: 12226669	0	0	0	1	0.103	0	1	0.5
PRPF40A	ST	PMID: 15456888	0	1	1	2	0.413	0	1	0.5
PRPF4B	CR, ST	PMID: 12077342, 17513757	0	0	0	2	0.207	0	0	0
PRPF6	CM, ST	PMID: 12077342	0	0	0	0	0	0	0	0
PRPF8	ST	PMID: 9774689	0	0	0	0	0	0	5	2.5
PRRX1	CR, TF	PMID: 1360403, 9343429, 9334314, 11373278	0	2	0	2	0.413	0	1	0.5
PRRX2	TF	PMID: 12713735	0	0	0	0	0	0	0	0
PSIP1	CR, ST	PMID: 9885563	0	0	0	1	0.103	0	1	0.5
PSMC3	CR	PMID: 19555666	0	0	0	0	0	0	0	0
PSMC3IP	CR	PMID: 1173974	1	0	0	0	0.103	0	1	0.5
PSMC5	CR	PMID: 7776974	0	0	0	1	0.103	1	0	0.5
PSMD9	CR	PMID: 10567574	0	1	0	0	0.103	0	1	0.5
PTBP1	ST	PMID: 20010808	0	0	0	2	0.207	0	2	1
PTBP2	ST	PMID: 17137510	0	0	0	0	0	0	0	0
PTF1A	TF	PMID: 19887377, 19641016, 18834332	0	1	0	2	0.31	0	0	0
PTTG1	TF	PMID: 19433493, 19763508	1	0	0	1	0.207	0	0	0
PUF60	ST	PMID: 10882074	0	0	0	0	0	0	0	0
PURA	TF	PMID: 18780968	0	1	0	0	0.103	0	3	1.5
PURB	TF	PMID: 19996387, 19496623	0	0	0	0	0	1	0	0.5
PWP1	ST	PMID: 7828893	0	0	0	0	0	0	2	1
PYDC1	CR	PMID: 18031289	0	0	0	0	0	0	0	0
PYGO1	CR	PMID: 11955446	0	0	0	1	0.103	1	0	0.5
PYGO2	CR	PMID: 11955446	0	0	0	0	0	0	0	0
PYM1	ST	PMID: 19410547	0	0	0	2	0.207	0	0	0
QKI	ST	PMID: 17918747, 17918747	0	0	0	2	0.207	1	0	0.5
RAE1	ST	PMID: 10209021	0	1	0	1	0.207	0	0	0
RAI1	ST	PMID: 19194460	0	0	0	3	0.31	0	4	2
RAN	CR	PMID: 18222118, 18565325	0	0	0	0	0	0	0	0
RARA	TF	PMID: 19945505, 16713227, 1648481, 1850832	1	0	0	1	0.207	1	1	1
RARB	TF	PMID: 19945505, 17332523	0	0	1	4	0.517	0	0	0
RARG	TF	PMID: 15734736, 12189556, 9083083	0	0	0	1	0.103	0	0	0
RAVER1	ST	PMID: 14633994	0	0	0	2	0.207	0	2	1
RAX	TF	PMID: 10625658, 9177348	0	0	0	0	0	1	1	1
RAX2	TF	PMID: 15028672	1	0	0	0	0.103	0	1	0.5
RB1	CR	PMID: 9326598, 9675141	4	0	0	3	0.723	5	3	4
RB1CC1	TF	PMID: 19437535	2	1	0	1	0.413	1	2	1.5
RBAK	CR	PMID: 10702291	0	0	0	0	0	2	0	1
RBBP4	CM, CR	PMID: 8350924, 11470869, 18571423	0	0	0	1	0.103	3	0	1.5
RBBP5	CM	PMID: 16878130	0	1	0	0	0.103	1	0	0.5
RBBP7	CR	PMID: 12376095	0	0	0	0	0	0	0	0
RBBP8	CR	PMID: 9738006	0	0	0	0	0	1	0	0.5
RBCK1	TF	PMID: 9642138, 9514928, 16083853	0	0	0	3	0.31	0	0	0
RBFOX1	ST	PMID: 16537540	3	3	1	6	1.343	0	2	1
RBFOX2	CR, ST	PMID: 11875103, 16260614	0	0	0	0	0	0	1	0.5
RBFOX3	ST	PMID: 19713214	0	0	0	0	0	0	0	0
RBL1	CR	PMID: 12150994	0	2	1	1	0.413	0	2	1
RBL2	CR	PMID: 19279001, 17531812	0	2	0	2	0.413	1	4	2.5
RBM14	CR	PMID: 11443112	0	0	0	1	0.103	0	0	0
RBM15	ST	PMID: 16129689	0	0	0	1	0.103	2	1	1.5
RBM15B	ST	PMID: 19586903, 16129689	0	0	0	0	0	0	2	1
RBM17	ST	PMID: 17589525	0	0	0	1	0.103	0	0	0
RBM23	CR, ST	PMID: 15694343	0	0	0	0	0	0	1	0.5
RBM25	ST	PMID: 17560998, 18663000	0	0	0	2	0.207	0	4	2
RBM28	ST	PMID: 17081119	0	0	0	1	0.103	0	2	1
RBM38	ST	PMID: 17050675	0	0	0	0	0	0	0	0
RBM39	CR	PMID: 11704680	0	0	0	2	0.207	0	2	1
RBM4	ST	PMID: 16934801	0	0	0	1	0.103	0	1	0.5
RBM42	ST	PMID: 19170760	0	0	0	1	0.103	1	1	1
RBM45	ST	PMID: 12220514	1	0	0	1	0.207	0	0	0
RBM5	ST	PMID: 12226669	1	1	0	2	0.413	0	2	1
RBM8A	CR, ST	PMID: 18503751, 12226669	0	0	0	0	0	0	0	0
RBMS3	ST	PMID: 17586524	0	1	0	1	0.207	1	1	1
RBMX	CR, ST, TF	PMID: 18541147, 17188681, 12761049	0	1	0	0	0.103	0	0	0
RBMXL2	ST	PMID: 19893608	0	1	0	0	0.103	0	3	1.5
RBMY1A1	ST	PMID: 17318228	0	0	0	0	0	0	0	0
RBPJ	TF	PMID: 8152928, 16287852, 7566092	0	0	0	1	0.103	0	0	0
RBPJL	TF	PMID: 16354684	0	0	0	0	0	1	1	1
RBPMS	CR	PMID: 17099224	0	0	0	2	0.207	0	0	0
RCAN1	CR	PMID: 10861295	0	0	0	0	0	0	0	0
RCHY1	CR	PMID: 12654245	0	0	0	2	0.207	0	0	0
RCOR1	CM, CR	PMID: 17707228, 16079794	0	0	1	0	0.103	0	1	0.5
RCOR2	NA	na	0	0	0	1	0.103	0	0	0
RCOR3	NA	na	0	0	0	1	0.103	0	0	0
REL	TF	PMID: 20066093, 2203531, 1533515	0	0	0	1	0.103	0	0	0
RELA	TF	PMID: 9437432, 20299548	0	2	0	3	0.517	0	0	0
RELB	TF	PMID: 1732739, 7692309	0	0	0	2	0.207	0	1	0.5
REPIN1	ST	PMID: 10606657	0	1	0	1	0.207	1	1	1
RERE	CR	PMID: 20164929	0	2	0	2	0.413	0	1	0.5
REST	TF	PMID: 20100803, 20011975	0	0	0	3	0.31	0	2	1
REXO4	TF	PMID: 10908561	0	0	0	0	0	0	3	1.5
RFX1	TF	PMID: 12411430, 10330134	0	0	0	0	0	0	1	0.5
RFX2	TF	PMID: 20003220, 14743396	0	0	0	2	0.207	0	1	0.5
RFX3	TF	PMID: 20413507	0	4	0	2	0.62	0	0	0
RFX4	TF	PMID: 8289803, 11682486	0	0	0	1	0.103	0	1	0.5
RFX5	TF	PMID: 18723135	1	0	0	1	0.207	0	2	1
RFX6	TF	PMID: 20148032, 20040487	1	3	0	2	0.62	0	1	0.5
RFX7	TF	fam PMID: 18673564, 8600444	0	2	0	3	0.517	0	1	0.5
RFX8	NA	na	2	0	0	0	0.207	0	2	1
RFXANK	CR	PMID: 18723135	0	1	0	0	0.103	1	1	1
RFXAP	CR	PMID: 10825209, 12524537	0	0	0	2	0.207	0	0	0
RHEBL1	CR	PMID: 16328882	0	0	0	0	0	0	0	0
RHOXF2	TF	PMID: 18077458	0	0	0	0	0	0	0	0
RING1	CM	PMID: 15386022	0	0	0	0	0	0	0	0
RLF	NA	na	2	2	1	1	0.62	1	0	0.5
RLIM	CR	PMID: 10431247	2	0	1	1	0.413	1	0	0.5
RNF10	CR	PMID: 16335786	0	0	0	0	0	0	1	0.5
RNF11	CR	PMID: 16226459	0	0	0	0	0	0	0	0
RNF111	CR	PMID: 17591695	1	0	0	0	0.103	0	0	0
RNF138	CR	PMID: 16714285	0	0	0	1	0.103	0	1	0.5
RNF139	CR	PMID: 19706601, 20068067	1	1	1	3	0.62	1	2	1.5
RNF14	CR	PMID: 10085091	0	1	0	1	0.207	0	0	0
RNF141	TF	PMID: 12804569	0	0	1	0	0.103	0	0	0
RNF17	CR	PMID: 11420703	3	0	0	1	0.413	0	0	0
RNF2	CM	PMID: 15386022	0	0	0	0	0	0	0	0
RNF20	CM, CR	PMID: 16337599	0	0	0	2	0.207	0	3	1.5
RNF25	CR	PMID: 12748188	0	0	0	0	0	0	1	0.5
RNF31	CR	PMID: 19237537	0	0	0	0	0	1	1	1
RNF4	CR	PMID: 15496512	0	0	0	0	0	0	0	0
RNF40	CM	PMID: 12535539	0	0	0	1	0.103	1	2	1.5
RNF6	CR	PMID: 19345326	0	0	0	2	0.207	0	0	0
RNF8	CR	PMID: 14981089	0	0	0	2	0.207	0	0	0
RNGTT	ST	PMID: 9473487	0	0	0	1	0.103	1	1	1
RNMT	ST	PMID: 9705270	0	0	0	3	0.31	0	0	0
RNPC3	ST	PMID: 16096647	0	0	1	0	0.103	0	0	0
RNPS1	ST	PMID: 10449421, 11546874	0	0	0	0	0	0	0	0
RORA	TF	PMID: 19955433, 19450581, 19439415	0	0	0	2	0.207	0	3	1.5
RORB	TF	PMID: 19805139, 16574740	0	0	1	1	0.207	0	2	1
RORC	TF	PMID: 8973331, 11232310, 18053739	0	0	0	0	0	0	1	0.5
RP9	ST	PMID: 15474994	0	0	0	1	0.103	0	3	1.5
RPAP1	ST	PMID: 17643375	0	1	0	2	0.31	1	3	2
RPS6KA4	CR	PMID: 19797274	0	0	0	2	0.207	1	1	1
RREB1	TF	PMID: 20133935, 19890057	0	1	0	4	0.517	1	3	2
RRP1B	CM, ST	PMID: 19710015	0	0	0	0	0	0	2	1
RSF1	CM	PMID: 12972596	3	0	0	2	0.517	1	0	0.5
RSRC1	ST	PMID: 15798186	0	0	0	1	0.103	0	2	1
RTF1	CM	PMID: 17576814	0	0	0	1	0.103	0	2	1
RUNX1	TF	PMID: 20439113, 19339695, 19020999, 14561740	0	1	0	0	0.103	0	2	1
RUNX1T1	CR	PMID: 18332109, 19289505	0	0	0	4	0.413	0	4	2
RUNX2	TF	PMID: 19144722, 18821584, 10911365	1	0	0	1	0.207	0	3	1.5
RUNX3	TF	PMID: 16164020, 16034110, 12093746	1	0	0	1	0.207	0	1	0.5
RUVBL1	CM, CR	PMID: 14966270, 10882073, 9843967	0	0	0	0	0	1	0	0.5
RUVBL2	CM, CR	PMID: 14966270, 10882073	0	0	0	2	0.207	0	2	1
RXRA	TF	PMID: 1312497, 1314167, 20376700, 15225774, 15103326, 20378718	0	2	0	1	0.31	1	1	1
RXRB	TF	PMID: 8167569 , 8670810 , 11782480, 19672026	0	0	0	0	0	0	1	0.5
RXRG	TF	PMID: 20130225, 7988448, 15087432	0	1	0	2	0.31	0	0	0
RYBP	CR	PMID: 11953439	2	3	0	5	1.033	0	0	0
SAFB	CR, TF	PMID: 16195251, 16326836, 18772145	0	0	0	2	0.207	0	2	1
SAFB2	CR	PMID: 12660241	1	0	1	0	0.207	0	0	0
SALL1	TF	PMID: 19942929, 17295837, 11836251	1	2	0	10	1.343	0	2	1
SALL2	TF	PMID: 19076363, 15082782	1	0	1	1	0.31	0	3	1.5
SALL3	TF	PMID: 15282310, 18260139, fam PMID: 11836251, 19247946	0	0	0	0	0	0	4	2
SALL4	TF	PMID: 19060217, 16980957, 19440552	0	1	0	2	0.31	1	2	1.5
SAP130	CM	PMID: 12724404	0	0	0	1	0.103	0	3	1.5
SAP18	CR	PMID: 9150135	0	0	0	0	0	0	0	0
SAP30	CM	PMID: 9651585	0	0	0	0	0	0	0	0
SAP30BP	CM	PMID: 15496587	0	0	0	0	0	0	0	0
SAP30L	CM	PMID: 18070604, 19015240	0	0	0	0	0	0	0	0
SARNP	ST	PMID: 17196963	0	0	0	0	0	0	0	0
SART1	ST	PMID: 11350945	0	1	0	0	0.103	0	1	0.5
SART3	CR, ST	PMID: 15031286, 12032085	0	0	0	2	0.207	0	2	1
SATB1	CM, TF	PMID: 20126258, 19430959, 19332023, 17652321	1	0	0	1	0.207	0	1	0.5
SATB2	CM, TF	PMID: 19933152, 15733084, 16604441, 18333962, 14701874, fam PMID: 17652321	0	1	0	3	0.413	0	2	1
SBNO2	CR	PMID: 18025162	0	0	0	0	0	0	3	1.5
SCAF11	ST	PMID: 9447963	0	1	1	2	0.413	0	2	1
SCAF4	ST	PMID: 8692929	0	1	0	0	0.103	0	1	0.5
SCAF8	ST	PMID: 18550522, 9528809	0	0	0	3	0.31	0	2	1
SCAI	CR	PMID: 19350017	0	0	0	2	0.207	0	0	0
SCAND1	CR	PMID: 12444922, 16540086	0	0	0	0	0	0	0	0
SCAP	CR	PMID: 10619424	1	0	0	3	0.413	0	0	0
SCMH1	CM	PMID: 17215307	1	0	1	3	0.517	0	1	0.5
SCML2	CM	PMID: 12952983	0	0	0	0	0	0	0	0
SCRT1	TF	PMID: 11274425	0	0	0	0	0	0	2	1
SCRT2	NA	na	0	0	0	1	0.103	0	0	0
SEC14L2	TF	PMID: 11444841	0	1	0	0	0.103	0	0	0
SENP6	CR	PMID: 16912044	1	0	0	1	0.207	0	0	0
SERTAD1	CR	PMID: 16098148, 12736710	0	0	0	0	0	0	0	0
SERTAD2	CR	PMID: 11331592	0	0	1	0	0.103	0	0	0
SERTAD3	CR	PMID: 17260023	0	0	0	0	0	0	0	0
SETBP1	NA	na	0	0	0	3	0.31	1	2	1.5
SETD1A	CM	PMID: 16253997	1	0	0	3	0.413	1	1	1
SETD1B	CM	PMID: 17355966	0	2	0	0	0.207	2	7	4.5
SETD2	CM, ST	PMID: 16118227	1	8	0	7	1.653	1	5	3
SETD7	CM, CR	PMID: 18474616, PMID: 18471979	0	0	0	1	0.103	0	1	0.5
SETDB1	CM	PMID: 20164836, 11791185	1	3	2	2	0.826	2	5	3.5
SETDB2	CM	PMID: 20404330	1	0	0	0	0.103	0	1	0.5
SF1	CR, ST	PMID: 9660765, 9506990	0	0	0	0	0	0	3	1.5
SF3A1	ST	PMID: 15647371	0	0	0	1	0.103	0	3	1.5
SF3A2	ST	PMID: 15647371	0	0	0	0	0	0	0	0
SF3A3	ST	PMID: 12226669	1	2	0	1	0.413	2	0	1
SF3B1	ST	PMID: 12226669	1	4	0	4	0.93	2	2	2
SF3B2	ST	PMID: 12226669	0	0	0	0	0	0	1	0.5
SF3B3	ST	PMID: 12226669	1	0	0	1	0.207	0	0	0
SF3B4	CR, ST	PMID: 7958871, 17513295	0	1	0	1	0.207	0	2	1
SF3B5	ST	PMID: 12226669	0	0	0	1	0.103	0	0	0
SF3B6	ST	PMID: 12738865	0	0	0	0	0	0	0	0
SFMBT1	CM	PMID: 19778625	0	0	0	2	0.207	0	1	0.5
SFMBT2	CM, CR	PMID: 18024232, 19778625	0	1	1	0	0.207	0	1	0.5
SFPQ	CR	PMID: 18445785	0	1	0	1	0.207	0	1	0.5
SFSWAP	ST	PMID: 3443103, 8940107	0	0	0	2	0.207	0	2	1
SHOX	TF	PMID: 9466998, 15931687, 17881654	0	0	0	2	0.207	0	0	0
SHOX2	TF	PMID: 19166829, 16537395	0	0	0	0	0	0	1	0.5
SIK1	CM, CR	PMID: 17565599, 17468767, 11498592	0	1	0	0	0.103	0	0	0
SIM1	TF	PMID: 20220015, 8927054, 10648817	0	0	1	4	0.517	0	1	0.5
SIM2	TF	PMID: 19668230, 18480125	1	2	0	1	0.413	0	1	0.5
SIN3A	CR	PMID: 7889570, 12091390	2	0	0	1	0.31	2	1	1.5
SIN3B	CM, CR	PMID: 7889570, 18469515	1	2	0	3	0.62	0	3	1.5
SIRT1	CM, CR	PMID: 11672522, 12410229	0	1	0	2	0.31	0	0	0
SIRT2	CM, CR	PMID: 18722353, 17521387, 15213244, 19270680	0	0	0	0	0	0	1	0.5
SIRT3	CR	PMID: 18781224	0	0	0	1	0.103	0	1	0.5
SIRT6	CM	PMID: 18337721	0	0	0	1	0.103	0	1	0.5
SIX1	TF	PMID: 19962975, 19781543, 15525662, 16488997	0	0	0	2	0.207	0	1	0.5
SIX2	TF	PMID: 18293925, 19660448, 18682239	0	0	0	2	0.207	0	0	0
SIX3	TF	PMID: 10090721, 11401394, 11139622	0	1	0	1	0.207	0	0	0
SIX4	TF	PMID: 19962975, 17592144	1	1	1	0	0.31	0	1	0.5
SIX5	TF	PMID: 15163633, 11978764	0	0	0	0	0	0	1	0.5
SIX6	TF	PMID: 12130660, 18293925, 10473118	0	1	0	0	0.103	0	0	0
SKI	CR	PMID: 10549282, 12419246	0	0	1	0	0.103	0	0	0
SKIL	CR	PMID: 10531062	1	1	0	0	0.207	0	0	0
SKIV2L	ST	PMID: 11719186	0	0	0	0	0	0	0	0
SKOR1	CR	PMID: 15528197	0	0	0	1	0.103	0	4	2
SKOR2	NA	na	1	1	0	0	0.207	0	0	0
SLC2A4RG	TF	PMID: 14625278, 14630949, 16368714	1	0	0	0	0.103	0	0	0
SLC30A9	CR	PMID: 7477299, 15988012	0	0	0	0	0	0	0	0
SLIRP	CR	PMID: 16762838	0	1	0	0	0.103	0	0	0
SLU7	ST	PMID: 17804646	0	0	0	0	0	0	0	0
SMAD1	TF	PMID: 20147459, 18555785	0	1	0	0	0.103	0	0	0
SMAD2	TF	PMID: 17074756, 16990801	0	0	0	1	0.103	0	0	0
SMAD3	TF	PMID: 12374795, 19157940, 20179325, 20149866, 17074756, 9741623	0	1	0	1	0.207	0	0	0
SMAD4	CR, TF	PMID: 19926752, 12374795, 19157940	1	0	0	5	0.62	1	0	0.5
SMAD5	TF	PMID: 19926752, 16243555, 15331632	0	0	0	1	0.103	0	1	0.5
SMAD6	CR, TF	PMID: 9335505, 10722652, 14645520, 11711531	1	0	0	2	0.31	0	0	0
SMAD7	CR, TF	PMID: 9335505, 17438144	0	0	0	1	0.103	0	0	0
SMAD9	TF	PMID: 10814522, 16101586	0	0	0	1	0.103	0	1	0.5
SMARCA1	CM	PMID: 15640247	1	3	0	8	1.24	0	1	0.5
SMARCA2	CM	PMID: 11175787, 12198550	0	1	1	2	0.413	1	1	1
SMARCA4	CM	PMID: 12244326, 10943845	0	0	0	2	0.207	0	3	1.5
SMARCA5	CM	PMID: 12972596	0	0	0	3	0.31	0	2	1
SMARCAD1	CM	PMID: 18675275	0	1	0	3	0.413	0	1	0.5
SMARCAL1	CM	PMID: 10857751	0	0	0	3	0.31	0	1	0.5
SMARCB1	CM	PMID: 19476494, 20473326	0	0	0	0	0	0	1	0.5
SMARCC1	CM	PMID: 8804307	0	1	0	1	0.207	0	1	0.5
SMARCC2	CM	PMID: 8804307	1	0	0	2	0.31	0	1	0.5
SMARCD1	CM	PMID: 8804307	0	1	0	0	0.103	0	0	0
SMARCD2	CM	PMID: 8804307	1	0	0	2	0.31	0	0	0
SMARCD3	CM	PMID: 8804307, 15525990	0	0	0	0	0	0	0	0
SMARCE1	CM	PMID: 9435219, 12110891	0	0	0	1	0.103	0	0	0
SMG1	ST	PMID: 16488880	2	2	0	0	0.413	0	7	3.5
SMG5	ST	PMID: 16488880	0	2	0	1	0.31	0	1	0.5
SMG6	ST	PMID: 16488880	0	1	0	1	0.207	0	2	1
SMG7	ST	PMID: 16488880	0	1	0	3	0.413	0	1	0.5
SMG8	ST	PMID: 19417104	0	2	0	0	0.207	0	2	1
SMG9	ST	PMID: 19417104	0	0	0	0	0	0	0	0
SMN1	CR, ST	PMID: 14749338, PMID: 12459587	0	0	0	0	0	0	0	0
SMN2	ST	PMID: 12459587	0	0	0	0	0	0	0	0
SMNDC1	ST	PMID: 18211889	0	0	0	0	0	0	0	0
SMURF2	CR	PMID: 11016919	0	1	0	1	0.207	0	1	0.5
SMYD1	CM, CR	PMID: 11923873	1	2	0	0	0.31	0	1	0.5
SMYD2	CM	PMID: 17108971	0	0	0	2	0.207	0	0	0
SMYD3	CM	PMID: 15235609	0	0	0	0	0	0	2	1
SNAI1	TF	PMID: 10655587, 11689706, 20215006	2	0	0	1	0.31	0	1	0.5
SNAI2	TF	PMID: 20138990, 16311016, 17905753, 17550342, 11912130	0	0	0	0	0	0	0	0
SNAI3	TF	PMID: 10606664	0	0	0	2	0.207	0	0	0
SNAPC1	ST, TF	PMID: 7715707, 11056176	2	0	0	1	0.31	0	0	0
SNAPC2	ST, TF	PMID: 7715707, 11056176	0	0	0	1	0.103	0	0	0
SNAPC3	ST, TF	PMID: 7715707, 11056176	0	1	0	0	0.103	0	1	0.5
SNAPC4	ST, TF	PMID: 7715707, 11056176	1	0	0	0	0.103	1	4	2.5
SNAPC5	ST, TF	PMID: 7715707, 11056176	0	0	0	0	0	1	0	0.5
SND1	CR, ST	PMID: 14508492, 19571399	0	2	0	1	0.31	0	3	1.5
SNF8	ST	PMID: 10419521	0	0	0	2	0.207	0	0	0
SNIP1	CR	PMID: 10887155, 17157259	0	0	0	0	0	0	0	0
SNRNP200	ST	PMID: 8670905	0	1	0	6	0.723	1	1	1
SNRNP25	ST	PMID: 15146077	0	1	0	0	0.103	0	0	0
SNRNP35	ST	PMID: 15146077	0	0	0	0	0	1	0	0.5
SNRNP40	ST	PMID: 12226669	0	0	0	0	0	0	1	0.5
SNRNP48	ST	PMID: 18347052	0	0	0	1	0.103	0	0	0
SNRNP70	ST	PMID: 12226669	0	1	0	0	0.103	0	1	0.5
SNRPA	ST	PMID: 12226669	0	1	0	0	0.103	1	0	0.5
SNRPA1	ST	PMID: 12226669	0	0	0	2	0.207	0	0	0
SNRPB	ST	PMID: 8371979	0	0	0	0	0	0	1	0.5
SNRPC	ST	PMID: 12486009	0	1	0	1	0.207	0	0	0
SNRPD1	ST	PMID: 7527560	0	0	0	0	0	0	0	0
SNRPD2	ST	PMID: 12226669	0	0	0	1	0.103	0	0	0
SNRPD3	ST	PMID: 12226669	0	0	0	0	0	0	0	0
SNRPE	ST	PMID: 12226669	0	0	0	0	0	0	0	0
SNRPF	ST	PMID: 12226669	0	1	0	0	0.103	0	0	0
SNRPG	ST	PMID: 12226669	0	0	0	1	0.103	0	0	0
SNRPN	ST	PMID: 11522829	0	0	0	0	0	0	1	0.5
SNW1	CR, ST	PMID: 9632709, 12840015	0	0	0	4	0.413	0	1	0.5
SOCS1	CR	PMID: 10747872	0	0	0	0	0	0	1	0.5
SOCS2	CR	PMID: 14764607	0	0	0	0	0	0	0	0
SOCS3	CR	PMID: 15069015, 11837794	0	0	0	0	0	0	1	0.5
SOCS4	CR	PMID: 17997974	0	0	0	2	0.207	0	0	0
SOCS5	CR	PMID: 12242343	1	0	0	1	0.207	0	0	0
SOCS6	CR	PMID: 16956890, 17603019	0	0	0	1	0.103	0	0	0
SOCS7	CR	PMID: 16956890	0	0	0	0	0	0	1	0.5
SOHLH1	TF	PMID: 16690745, 16564520	1	0	0	1	0.207	0	0	0
SOHLH2	TF	PMID: 18753606, fam PMID: 16690745	0	1	0	0	0.103	0	0	0
SORBS3	CR	PMID: 15734736	1	0	0	2	0.31	0	1	0.5
SOX1	TF	PMID: 15110721	0	1	1	0	0.207	0	0	0
SOX10	TF	PMID: 9412504, 16684879	1	1	0	0	0.207	0	0	0
SOX11	TF	PMID: 19133245, 17055661, 12637543	0	0	0	1	0.103	0	0	0
SOX12	TF	PMID: 18505825, fam PMID: 18403418	0	0	0	1	0.103	0	1	0.5
SOX13	TF	PMID: 20028982, fam PMID: 19647094	0	1	0	0	0.103	0	1	0.5
SOX14	TF	fam PMID: 19881505, 19417540	0	0	0	2	0.207	0	1	0.5
SOX15	TF	PMID: 19489079, 15863505	0	0	0	0	0	0	0	0
SOX17	TF	PMID: 19563662, 19328208	0	0	0	1	0.103	0	3	1.5
SOX18	TF	PMID: 19429912, 18931657, 18065521	0	0	0	0	0	0	0	0
SOX2	TF	PMID: 11584012, 18555785, 10660531	0	0	0	0	0	0	1	0.5
SOX21	TF	PMID: 12446692, 15037315	1	0	0	0	0.103	0	1	0.5
SOX3	TF	PMID: 15893302, 17127446	0	0	0	0	0	0	1	0.5
SOX30	TF	PMID: 10359848, 16571642	0	0	0	1	0.103	0	1	0.5
SOX4	TF	PMID: 19147588, 7706298	0	1	0	0	0.103	1	3	2
SOX5	TF	PMID: 19647094, 8078769, 15306568	1	1	0	2	0.413	0	2	1
SOX6	TF	PMID: 11504872, 11702786, fam PMID: 19647094	0	0	0	2	0.207	0	2	1
SOX7	TF	PMID: 19489079, 17610846, 15542856	0	0	0	0	0	1	0	0.5
SOX8	TF	PMID: 15753123, 16582099, 12732652, 19647095	1	0	0	1	0.207	0	1	0.5
SOX9	TF	PMID: 9119111, 19796622	0	0	0	1	0.103	0	1	0.5
SP1	TF	PMID: 15896803, 18654640, 20351094	0	0	0	2	0.207	0	2	1
SP100	ST	PMID: 15592518, 20130140	0	0	1	2	0.31	0	0	0
SP110	CR	PMID: 10913195	1	0	0	3	0.413	1	0	0.5
SP140L	NA	na	0	0	0	2	0.207	0	0	0
SP2	TF	PMID: 1341900	0	0	0	1	0.103	1	1	1
SP3	TF	PMID: 20079429, 8776721, 8621476, 8576128	0	0	0	3	0.31	1	1	1
SP4	TF	PMID: 19555762, 17535924	0	1	1	3	0.517	0	1	0.5
SP5	TF	PMID: 17090534, 11231070	0	0	0	0	0	0	0	0
SP6	TF	PMID: 19088080	0	0	0	0	0	0	0	0
SP7	TF	PMID: 20206127, 18932205	0	0	0	0	0	0	0	0
SP8	TF	PMID: 15358670, 17509151	0	0	0	1	0.103	1	5	3
SP9	TF	PMID: 15358670, fam PMID: 16209919	0	0	0	0	0	0	1	0.5
SPDEF	TF	PMID: 19759516, 15882048	1	1	0	0	0.207	0	0	0
SPEN	CR	PMID: 11331609, 15131132	0	2	0	4	0.62	2	5	3.5
SPI1	TF	PMID: 15936902, 20424185, 19818654, 2364426	0	0	0	0	0	0	1	0.5
SPIB	TF	PMID: 18792017, 15936902	1	0	0	1	0.207	0	1	0.5
SPIC	TF	PMID: 19037245, 16887979	0	0	0	0	0	0	1	0.5
SPOP	CM, CR	PMID: 15897469, 18414007	9	19	2	54	8.678	3	12	7.5
SPZ1	TF	PMID: 11165476	1	0	0	0	0.103	0	1	0.5
SRA1	CR	PMID: 10199399	0	1	0	0	0.103	1	0	0.5
SRCAP	CR	PMID: 10347196, 14500758	3	2	0	7	1.24	0	5	2.5
SREBF1	TF	PMID: 19682972, 19564420, 8336713, 8156598	1	0	0	1	0.207	0	1	0.5
SREBF2	TF	PMID: 20138239, 19915177, 7903453	0	0	1	2	0.31	0	3	1.5
SREK1	ST	PMID: 11991645	0	0	0	1	0.103	0	1	0.5
SREK1IP1	ST	PMID: 15456940, 19061484	0	1	0	0	0.103	0	0	0
SRF	TF	PMID: 3071491, 17670796, 17626048	1	0	0	0	0.103	0	0	0
SRFBP1	CR	PMID: 15492011	0	0	0	2	0.207	0	1	0.5
SRPK2	ST	PMID: 9472028	2	0	0	0	0.207	0	1	0.5
SRRM1	ST	PMID: 16354706, 12226669	0	1	0	0	0.103	0	2	1
SRRM2	ST	PMID: 19789211	1	5	0	0	0.62	1	3	2
SRRT	ST	PMID: 19632182	1	1	0	1	0.31	0	3	1.5
SRSF1	ST	PMID: 12226669	0	1	0	3	0.413	0	0	0
SRSF10	ST	PMID: 14765198	0	0	0	0	0	0	0	0
SRSF11	ST	PMID: 12226669	0	0	0	0	0	1	0	0.5
SRSF2	ST	PMID: 12226669	0	0	0	0	0	0	0	0
SRSF3	ST	PMID: 12226669	0	1	0	1	0.207	0	1	0.5
SRSF4	ST	PMID: 19759008	0	4	0	2	0.62	0	1	0.5
SRSF5	ST	PMID: 17361132	0	0	0	0	0	0	0	0
SRSF6	ST	PMID: 17361132	1	0	0	0	0.103	0	0	0
SRSF7	ST	PMID: 12226669	0	0	0	1	0.103	0	0	0
SRSF9	ST	PMID: 7556075	0	2	0	0	0.207	0	0	0
SRY	TF	PMID: 19580270, 18453550, 20005972	0	0	0	0	0	1	1	1
SS18	CR	PMID: 18519690	1	0	0	1	0.207	0	1	0.5
SS18L1	CR	PMID: 14716005	0	0	0	1	0.103	0	2	1
SSBP2	CR	PMID: 17437998	0	0	0	0	0	0	0	0
SSBP3	CR	PMID: 17437998	0	0	0	0	0	0	0	0
SSRP1	CR, ST	PMID: 9489704, 10336466	1	1	0	4	0.62	2	0	1
SSU72	ST	PMID: 15659578	1	1	0	1	0.31	0	1	0.5
SSX1	CM, CR	PMID: 10348348, 11607825	0	0	0	0	0	0	0	0
SSX2	CR	PMID: 11607825, 10348348	0	0	0	0	0	0	0	0
ST18	TF	PMID: 18676404	1	0	0	2	0.31	0	1	0.5
STAT1	TF	PMID: 9630226, 17558387	0	0	0	1	0.103	0	1	0.5
STAT2	TF	PMID: 8621447, 9020188, 17579067	0	1	0	2	0.31	0	0	0
STAT3	TF	PMID: 9671298, 18555785	2	2	0	5	0.93	0	1	0.5
STAT4	TF	PMID: 19710469, 10702306, 12372421, fam PMID: 8670419	0	2	0	5	0.723	0	1	0.5
STAT5A	TF	PMID: 16192273, 15947484, 17372307, 17360981	0	0	0	0	0	0	2	1
STAT5B	TF	PMID: 19220857, 17565389, 8631883	0	0	0	1	0.103	0	0	0
STAT6	TF	PMID: 19180534, 17513694, 9796920	0	0	0	3	0.31	0	0	0
STAU1	ST	PMID: 18094122	0	0	0	0	0	0	1	0.5
STAU2	ST	PMID: 18094122	0	3	0	3	0.62	0	1	0.5
STK36	CR	PMID: 10806483	0	1	0	3	0.413	1	0	0.5
STRAP	CR, ST	PMID: 16159890, 17916563	1	0	2	1	0.413	0	0	0
SUB1	ST	PMID: 15893730	0	0	0	0	0	1	0	0.5
SUDS3	CM	PMID: 12724404	0	0	0	0	0	0	1	0.5
SUFU	CR	PMID: 10559945	0	0	0	1	0.103	1	0	0.5
SUGP1	ST	PMID: 12226669	1	0	0	2	0.31	1	0	0.5
SUPT16H	ST	PMID: 9489704, 12934006	0	0	0	2	0.207	0	3	1.5
SUPT3H	CM	PMID: 12724405	0	1	0	1	0.207	0	2	1
SUPT4H1	ST	PMID: 16427012	0	0	0	0	0	0	0	0
SUPT5H	CR, ST	PMID: 16427012	1	0	0	2	0.31	1	4	2.5
SUPT6H	ST	PMID: 12490954	0	1	0	2	0.31	0	1	0.5
SUPT7L	CM	PMID: 11564863	1	0	0	0	0.103	0	1	0.5
SUV39H1	CM	PMID: 10949293	0	0	0	0	0	1	0	0.5
SUV39H2	CM	PMID: 18311137	0	0	0	0	0	0	1	0.5
SUZ12	CM	PMID: 12351676	1	0	0	0	0.103	0	1	0.5
SYMPK	CR, ST	PMID: 19450530, 17158914	0	0	0	1	0.103	0	4	2
SYNCRIP	ST	PMID: 19029303	1	0	0	2	0.31	0	1	0.5
TADA1	CM, ST	PMID: 11564863	0	0	0	0	0	0	1	0.5
TADA2A	CM	PMID: 18838386	0	0	0	0	0	0	2	1
TADA2B	CM	PMID: 18936164	0	0	0	1	0.103	0	2	1
TADA3	CR	PMID: 11707411, 18838386	0	0	0	1	0.103	0	2	1
TAF1	ST	PMID: 8625415	1	0	1	2	0.413	1	0	0.5
TAF10	CR, ST	PMID: 7923369, 18722179	0	0	0	0	0	0	0	0
TAF11	ST	PMID: 7729427	0	0	0	0	0	0	1	0.5
TAF12	ST	PMID: 7729427	0	1	0	0	0.103	0	1	0.5
TAF13	ST	PMID: 9695952	0	0	0	1	0.103	0	0	0
TAF15	ST	PMID: 19282884, 8663456	0	0	0	0	0	0	0	0
TAF1A	ST	PMID: 7801123	0	0	0	0	0	0	1	0.5
TAF1B	ST	PMID: 7801123	1	0	0	0	0.103	0	1	0.5
TAF1C	ST	PMID: 7801123	0	0	0	1	0.103	0	2	1
TAF1L	ST	PMID: 12217962	2	1	1	8	1.24	0	6	3
TAF2	ST	PMID: 9418870	1	0	0	0	0.103	0	1	0.5
TAF3	ST	PMID: 11438666	0	1	1	3	0.517	2	0	1
TAF4	CR, ST	PMID: 10973244, 9192867, 19635797	0	0	0	0	0	2	0	1
TAF4B	ST	PMID: 8858156	0	0	0	0	0	0	0	0
TAF5	ST	PMID: 8758937	0	0	0	1	0.103	0	0	0
TAF5L	CM	PMID: 10373431	1	0	0	2	0.31	0	1	0.5
TAF6	ST	PMID: 7667268	0	2	0	2	0.413	0	4	2
TAF6L	CM, CR	PMID: 9674425	0	0	0	0	0	0	2	1
TAF7	ST	PMID: 16407123	1	0	0	0	0.103	0	0	0
TAF7L	ST	PMID: 12665565	0	0	0	0	0	0	0	0
TAF8	ST	PMID: 14580349	0	0	0	0	0	0	0	0
TAF9	ST	PMID: 10866663, 12837753	0	0	0	0	0	0	1	0.5
TAF9B	ST	PMID: 15899866	0	0	0	0	0	0	0	0
TAL1	CR, TF	PMID: 20028976, 18550854, 18184866	0	0	0	0	0	0	2	1
TAL2	CR, TF	PMID: 8152805	0	0	0	1	0.103	0	0	0
TARDBP	ST	PMID: 11285240	0	0	0	0	0	0	1	0.5
TASP1	CR, ST	PMID: 16537915, 14636557	0	0	0	1	0.103	0	0	0
TAX1BP1	CR	PMID: 20101207	0	0	0	1	0.103	1	1	1
TAX1BP3	CR	PMID: 12874278	0	0	0	0	0	0	0	0
TBL1X	CM	PMID: 15601853	0	0	0	0	0	0	0	0
TBL1XR1	CR	PMID: 18193033, 16893456	3	1	1	2	0.723	1	1	1
TBP	ST, TF	PMID: 11893333, 12535529	1	0	0	0	0.103	0	0	0
TBPL1	ST, TF	PMID: 15767669, 11453637, 19515240	0	1	0	0	0.103	0	0	0
TBPL2	ST, TF	PMID: 17704303, 18851836, 19759265	0	0	0	0	0	0	2	1
TBR1	TF	PMID: 15584924	0	1	0	0	0.103	0	2	1
TBX1	TF	PMID: 20439995, 11111039	0	0	0	1	0.103	0	0	0
TBX10	TF	PMID: 15118109, 12915323, fam PMID: 12668595	0	0	0	1	0.103	0	0	0
TBX15	TF	PMID: 15652702, 17584735	0	0	0	2	0.207	0	0	0
TBX18	TF	PMID: 17584735	0	1	0	3	0.413	0	1	0.5
TBX19	TF	PMID: 12651892, 11447259, 11290323	0	0	0	0	0	1	1	1
TBX2	TF	PMID: 9710594, 12000749	0	1	0	0	0.103	0	3	1.5
TBX20	TF	PMID: 19661464, 19414016	0	0	0	3	0.31	0	2	1
TBX21	TF	PMID: 15684083, 15684054, 12830144	0	0	1	0	0.103	0	1	0.5
TBX22	TF	PMID: 17846996	0	0	0	0	0	0	2	1
TBX3	TF	PMID: 12005433, 15158141	3	1	0	2	0.62	0	1	0.5
TBX4	TF	PMID: 20152185, 17630961	0	1	0	1	0.207	0	0	0
TBX5	TF	PMID: 20450920, 10235263	0	1	0	2	0.31	0	2	1
TBX6	TF	PMID: 19561075, 18849530, 18575602	0	0	0	0	0	0	1	0.5
TBXT	TF	PMID: 7588606, 15809041	0	1	0	0	0.103	0	0	0
TCEA1	ST	PMID: 9604937, 16630816	0	0	0	1	0.103	0	0	0
TCEA2	ST	PMID: 19478184	0	0	0	0	0	0	0	0
TCEA3	ST	PMID: 9790746	0	0	0	0	0	0	0	0
TCEAL1	ST	PMID: 8206389	0	0	0	0	0	0	0	0
TCEAL7	CR	PMID: 18806825	0	0	0	0	0	0	0	0
TCERG1	ST	PMID: 10373521	0	1	0	3	0.413	1	3	2
TCF12	TF	PMID: 18093538, 16847330, 11490000	4	0	0	1	0.517	0	1	0.5
TCF15	TF	PMID: 17477400	0	0	0	0	0	0	1	0.5
TCF19	NA	na	0	0	0	0	0	0	0	0
TCF20	CR, TF	PMID: 10995766, 7760812, 10849425, 15831449	0	0	0	0	0	0	5	2.5
TCF21	TF	PMID: 19416211	0	2	0	1	0.31	0	0	0
TCF23	CR	PMID: 10652346	0	0	0	1	0.103	1	1	1
TCF25	TF	PMID: 16574069, 12107429	0	0	0	0	0	0	2	1
TCF3	TF	PMID: 18467660, 16894029, 18483421, 19796622	1	1	0	1	0.31	0	0	0
TCF4	TF	PMID: 1681116, 8978694	1	0	0	1	0.207	0	2	1
TCF7	TF	PMID: 9462507, 9064330	0	0	0	1	0.103	0	1	0.5
TCF7L1	TF	PMID: 16894029	0	0	0	1	0.103	0	0	0
TCF7L2	TF	PMID: 18268006, 16413481, 20044351, 18541996	2	0	0	0	0.207	0	0	0
TCFL5	TF	PMID: 15585666, 9763657	1	0	0	0	0.103	0	2	1
TDP2	CR	PMID: 10764746, 18039968	1	0	0	0	0.103	0	0	0
TEAD1	TF	PMID: 19004856, 18775765, 18177740	1	0	0	2	0.31	0	0	0
TEAD2	TF	PMID: 16267055	0	1	0	1	0.207	0	0	0
TEAD3	TF	PMID: 10379887, 9148898	0	0	0	1	0.103	0	1	0.5
TEAD4	TF	PMID: 18083014, 18840614, fam PMID: 8702974	0	0	0	0	0	0	0	0
TEF	TF	PMID: 1916262, 15175240	1	0	0	0	0.103	0	0	0
TERB1	NA	na	1	0	0	0	0.103	0	0	0
TERF1P2	NA	na	0	0	0	0	0	0	0	0
TET1	CM	PMID: 19372391	0	1	0	4	0.517	0	0	0
TFAM	TF	PMID: 20410300, 20107496, 8108407, 8061564	0	2	0	1	0.31	0	0	0
TFAP2A	TF	PMID: 19699737, 19671168	0	1	0	0	0.103	0	1	0.5
TFAP2B	TF	PMID: 20097161, 19022887, 7555706	1	2	0	1	0.413	0	1	0.5
TFAP2C	TF	PMID: 19776388, 19671168, 19458056 , 16867219	0	0	0	1	0.103	0	1	0.5
TFAP2D	TF	PMID: 11522791	1	0	0	2	0.31	1	0	0.5
TFAP2E	NA	na	0	0	0	2	0.207	0	0	0
TFAP4	TF	PMID: 19505873, 2123466	0	0	0	1	0.103	1	0	0.5
TFB1M	TF	PMID: 17557812, 12068295	1	0	0	1	0.207	0	0	0
TFB2M	TF	PMID: 12068295	0	0	0	0	0	0	1	0.5
TFCP2	TF	PMID: 19902333, 15563829, 12661759	0	1	0	1	0.207	0	0	0
TFCP2L1	TF	PMID: 15471945	0	0	0	2	0.207	0	0	0
TFDP1	TF	PMID: 7917337, 9271121, 10202151	0	0	0	2	0.207	0	2	1
TFDP2	TF	PMID: 12975577, 10090723	0	0	0	1	0.103	0	0	0
TFDP3	CR	PMID: 17062573	0	0	0	2	0.207	1	0	0.5
TFE3	TF	PMID: 2338243, 7969114, 7479029	0	0	0	1	0.103	0	0	0
TFEB	TF	PMID: 19556463, 16936731	0	0	0	0	0	0	0	0
TFEC	TF	PMID: 15908341, 11930005, 11818452, 7958932	0	1	0	1	0.207	0	0	0
TFPT	CR	PMID: 17395368	0	0	0	0	0	0	0	0
TGFB1I1	CR	PMID: 15687259	0	0	0	2	0.207	0	2	1
TGIF1	CR, TF	PMID: 10199400, 18310014, 11427533, 11371641, 11571228, 8537382	0	2	0	0	0.207	0	0	0
TGIF2	CR, TF	PMID: 11427533	0	0	0	1	0.103	1	0	0.5
TGIF2LX	NA	na	0	0	0	0	0	0	0	0
TGIF2LY	NA	na	0	0	0	0	0	0	0	0
TGS1	CR	PMID: 11517327	1	0	0	0	0.103	0	0	0
THAP1	TF	PMID: 20144952, 20083795	0	0	0	1	0.103	0	0	0
THAP10	NA	na	0	0	0	0	0	0	0	0
THAP11	TF	PMID: 19008924	0	0	0	0	0	0	1	0.5
THAP12	NA	na	0	0	0	1	0.103	0	0	0
THAP2	NA	na	0	0	0	0	0	0	0	0
THAP3	NA	na	0	0	0	2	0.207	0	0	0
THAP4	NA	na	0	0	0	1	0.103	1	0	0.5
THAP5	NA	na	0	1	0	0	0.103	0	2	1
THAP6	NA	na	0	0	1	0	0.103	0	0	0
THAP7	CM, CR	PMID: 16195249	0	0	0	0	0	1	0	0.5
THAP8	NA	na	0	0	0	0	0	0	0	0
[truncated: 757 more rows]
